# Supplementary material for: An ortho­rhom­bic polymorph of N 1,N 4-diphenyl-3,6-bis­(phenyl­imino)­cyclo­hexa-1,4-diene-1,4-di­amine
Source: Acta Crystallogr Sect E Struct Rep Online. 2014 Mar 29;70(Pt 4):o495–6. doi: 10.1107/S1600536814006254 (PMC3998558; doi:10.1107/S1600536814006254)
Supplement: Supplementary file 1 [file e-70-0o495-sup1.cif]

##############################################################################
#                                                                            #
# This CIF contains the data in a paper accepted for publication in          #
# Acta Crystallographica Section E. It conforms to the requirements of       #
# Notes for Authors for Acta Crystallographica Section E, and has been       #
# peer reviewed under the auspices of the IUCr Commission on Journals.       #
#                                                                            #
# Full details of the Crystallographic Information File format               #
# are given in the paper "The Crystallographic Information File (CIF):       #
# a New Standard Archive File for Crystallography" by S. R. Hall, F. H.      #
# Allen and I. D. Brown [Acta Cryst. (1991), A47, 655-685].                  #
#                                                                            #
# The current version of the core CIF dictionary is obtainable from          #
# ftp://ftp.iucr.org/pub/cif_core.dic.                                       #
#                                                                            #
# Software is freely available for graphical display of the structure(s)     #
# in this CIF. For information consult the CIF software page                 #
# http://www.iucr.org/resources/cif/software.                                #
#                                                                            #
# This file may be used for bona fide research purposes within the           #
# scientific community so long as proper attribution is given to the journal # 
# article from which it was obtained.                                        #
#                                                                            #
##############################################################################
data_global
_audit_creation_method     'form.cif (version 2.0)'
_journal_data_validation_number     ?
_journal_date_recd_electronic     2014-03-05
_journal_date_accepted     2014-03-20
_journal_name_full     'Acta Crystallographica, Section E'
_journal_year     2014
_journal_volume     70
_journal_issue      4
_journal_page_first     o495
_journal_page_last     o496
_journal_paper_category     QO
_journal_paper_doi     10.1107/S1600536814006254
_journal_coeditor_code     XU5776
_publ_contact_author_name     'Dr. Takashi Fujihara'
_publ_contact_author_address
;
Comprehensive Analysis Center for Science, Saitama University,
Shimo-Okubo 255, Sakura-ku, Saitama 338-8570, Japan
;
_publ_contact_author_email     fuji@chem.saitama-u.ac.jp
_publ_contact_author_fax     '+81-48-858-3707'
_publ_contact_author_phone     '+81-48-858-3670'
_publ_section_title
;\
An orthorhombic polymorph of
<i>N</i>^1^,<i>N</i>^4^-diphenyl-3,6-bis(phenylimino)cyclohexa-1,4-diene-1,4-\
diamine
;
loop_
    _publ_author_name
    _publ_author_address
    'Ohno, Keiji'
;
Department of Chemistry
Graduate School of Science and Engineering
Saitama University
Shimo-Okubo 255
Sakura-ku
Saitama 338-8570
Japan
;
    'Fujihara, Takashi'
;
Comprehensive Analysis Center for Science
Saitama University
Shimo-Okubo 255
Sakura-ku
Saitama 338-8570
Japan
;
    'Nagasawa, Akira'
;
Department of Chemistry
Graduate School of Science and Engineering
Saitama University
Shimo-Okubo 255
Sakura-ku
Saitama 338-8570
Japan
;
data_I
_database_code_depnum_ccdc_archive 'CCDC 992862'
_chemical_name_systematic
;\
<i>N</i>^1^,<i>N</i>^4^-Diphenyl-3,6-bis(phenylimino)cyclohexa-\
1,4-diene-1,4-diamine
;
_chemical_name_common     ?
_chemical_formula_moiety     'C30 H24 N4'
_chemical_formula_sum     'C30 H24 N4'
_chemical_formula_iupac     'C30 H24 N4'
_chemical_formula_weight     440.53
_chemical_melting_point     ?
_symmetry_cell_setting     orthorhombic
_symmetry_space_group_name_H-M     'P b c a'
_symmetry_space_group_name_Hall     '-P 2ac 2ab'
loop_
    _symmetry_equiv_pos_as_xyz
    'x, y, z'
    '-x+1/2, -y, z+1/2'
    '-x, y+1/2, -z+1/2'
    'x+1/2, -y+1/2, -z'
    '-x, -y, -z'
    'x-1/2, y, -z-1/2'
    'x, -y-1/2, z-1/2'
    '-x-1/2, y-1/2, z'
_cell_length_a     9.1927(5)
_cell_length_b     12.4711(7)
_cell_length_c     18.9806(11)
_cell_angle_alpha     90.00
_cell_angle_beta     90.00
_cell_angle_gamma     90.00
_cell_volume     2176.0(2)
_cell_formula_units_Z     4
_cell_measurement_reflns_used     6200
_cell_measurement_theta_min     2.95
_cell_measurement_theta_max     27.79
_cell_measurement_temperature     173(2)
_exptl_crystal_description     plate
_exptl_crystal_colour     orange
_exptl_crystal_size_max     0.35
_exptl_crystal_size_mid     0.30
_exptl_crystal_size_min     0.10
_exptl_crystal_density_diffrn     1.345
_exptl_crystal_density_meas     ?
_exptl_crystal_density_method     'not measured'
_exptl_crystal_F_000     928
_exptl_absorpt_coefficient_mu     0.081
_exptl_absorpt_correction_type     multi-scan
_exptl_absorpt_process_details     '(SADABS; Bruker, 2001)'
_exptl_absorpt_correction_T_min     0.97
_exptl_absorpt_correction_T_max     0.99
_exptl_special_details     ?
_diffrn_ambient_temperature     173(2)
_diffrn_radiation_type     MoK\a
_diffrn_radiation_wavelength     0.71073
_diffrn_radiation_source     'fine-focus sealed tube'
_diffrn_radiation_monochromator     graphite
_diffrn_measurement_device_type     'Bruker SMART APEX CCD area-detector'
_diffrn_measurement_method     '\f and \w'
_diffrn_detector_area_resol_mean     8.366
_diffrn_reflns_number     14830
_diffrn_reflns_av_R_equivalents     0.1162
_diffrn_reflns_av_sigmaI/netI     0.0656
_diffrn_reflns_theta_min     2.15
_diffrn_reflns_theta_max     27.90
_diffrn_reflns_theta_full     27.90
_diffrn_measured_fraction_theta_max     0.997
_diffrn_measured_fraction_theta_full     0.997
_diffrn_reflns_limit_h_min     -12
_diffrn_reflns_limit_h_max     11
_diffrn_reflns_limit_k_min     -16
_diffrn_reflns_limit_k_max     15
_diffrn_reflns_limit_l_min     -16
_diffrn_reflns_limit_l_max     24
_diffrn_standards_number     208
_diffrn_standards_interval_time     240
_diffrn_standards_decay_%     0
_reflns_number_total     2591
_reflns_number_gt     2193
_reflns_threshold_expression     I>2sigma(I)
_refine_ls_structure_factor_coef     Fsqd
_refine_ls_matrix_type     full
_refine_ls_R_factor_all     0.0521
_refine_ls_R_factor_gt     0.0463
_refine_ls_wR_factor_gt     0.1281
_refine_ls_wR_factor_ref     0.1326
_refine_ls_goodness_of_fit_ref     1.094
_refine_ls_restrained_S_all     1.094
_refine_ls_number_reflns     2591
_refine_ls_number_parameters     158
_refine_ls_number_restraints     0
_refine_ls_hydrogen_treatment     mixed
_refine_ls_weighting_scheme     calc
_refine_ls_weighting_details
         'calc w=1/[\s^2^(Fo^2^)+(0.0730P)^2^+0.1882P] where P=(Fo^2^+2Fc^2^)/3'
_atom_sites_solution_hydrogens     geom
_atom_sites_solution_primary     direct
_atom_sites_solution_secondary     difmap
_refine_ls_shift/su_max     0.000
_refine_ls_shift/su_mean     0.000
_refine_diff_density_max     0.308
_refine_diff_density_min     -0.238
_refine_ls_extinction_method     none
_refine_ls_extinction_coef     ?
loop_
    _atom_type_symbol
    _atom_type_description
    _atom_type_scat_dispersion_real
    _atom_type_scat_dispersion_imag
    _atom_type_scat_source
    'C' 'C' 0.0033 0.0016
                         'International Tables Vol C Tables 4.2.6.8 and 6.1.1.4'
    'H' 'H' 0.0000 0.0000
                         'International Tables Vol C Tables 4.2.6.8 and 6.1.1.4'
    'N' 'N' 0.0061 0.0033
                         'International Tables Vol C Tables 4.2.6.8 and 6.1.1.4'
_computing_data_collection     'SMART (Bruker, 2007)'
_computing_cell_refinement     'SAINT (Bruker, 2007)'
_computing_data_reduction     'SAINT (Bruker, 2007)'
_computing_structure_solution     'SHELXTL (Sheldrick, 2008)'
_computing_structure_refinement     'SHELXTL (Sheldrick, 2008)'
_computing_molecular_graphics     'ORTEP-3 for Windows (Farrugia, 2012)'
_computing_publication_material     'SHELXTL (Sheldrick, 2008)'
loop_
    _atom_site_type_symbol
    _atom_site_label
    _atom_site_fract_x
    _atom_site_fract_y
    _atom_site_fract_z
    _atom_site_U_iso_or_equiv
    _atom_site_adp_type
    _atom_site_calc_flag
    _atom_site_refinement_flags
    _atom_site_occupancy
    _atom_site_symmetry_multiplicity
    _atom_site_disorder_assembly
    _atom_site_disorder_group
    C C1 0.12006(12) -0.00788(8) 0.54798(6) 0.0209(3) Uani d . 1 1 . .
    C C2 0.10916(12) 0.08101(8) 0.49535(6) 0.0206(3) Uani d . 1 1 . .
    C C3 -0.01449(12) 0.08355(9) 0.44911(6) 0.0215(3) Uani d . 1 1 . .
    H H3 -0.0224 0.1398 0.4156 0.026 Uiso calc R 1 1 . .
    C C4 0.29282(12) -0.06850(9) 0.64289(6) 0.0219(3) Uani d . 1 1 . .
    C C5 0.27035(13) -0.17924(10) 0.64288(6) 0.0256(3) Uani d . 1 1 . .
    H H5 0.2148 -0.2119 0.6065 0.031 Uiso calc R 1 1 . .
    C C6 0.32978(14) -0.24128(10) 0.69630(7) 0.0301(3) Uani d . 1 1 . .
    H H6 0.3123 -0.3164 0.6968 0.036 Uiso calc R 1 1 . .
    C C7 0.41411(15) -0.19588(10) 0.74902(6) 0.0321(3) Uani d . 1 1 . .
    H H7 0.4531 -0.2392 0.7856 0.039 Uiso calc R 1 1 . .
    C C8 0.44080(15) -0.08662(10) 0.74762(6) 0.0314(3) Uani d . 1 1 . .
    H H8 0.5013 -0.0551 0.7825 0.038 Uiso calc R 1 1 . .
    C C9 0.37968(13) -0.02321(9) 0.69556(6) 0.0264(3) Uani d . 1 1 . .
    H H9 0.3969 0.0519 0.6956 0.032 Uiso calc R 1 1 . .
    C C10 0.21200(12) 0.24083(9) 0.45179(6) 0.0223(3) Uani d . 1 1 . .
    C C11 0.11033(13) 0.32190(10) 0.46367(6) 0.0262(3) Uani d . 1 1 . .
    H H11 0.0366 0.3124 0.4982 0.031 Uiso calc R 1 1 . .
    C C12 0.11658(14) 0.41614(9) 0.42529(7) 0.0280(3) Uani d . 1 1 . .
    H H12 0.0483 0.4717 0.4343 0.034 Uiso calc R 1 1 . .
    C C13 0.22200(14) 0.43007(10) 0.37364(7) 0.0288(3) Uani d . 1 1 . .
    H H13 0.2254 0.4945 0.3469 0.035 Uiso calc R 1 1 . .
    C C14 0.32205(14) 0.34921(10) 0.36147(7) 0.0291(3) Uani d . 1 1 . .
    H H14 0.3940 0.3582 0.3260 0.035 Uiso calc R 1 1 . .
    C C15 0.31853(13) 0.25534(9) 0.40038(6) 0.0254(3) Uani d . 1 1 . .
    H H15 0.3887 0.2008 0.3921 0.031 Uiso calc R 1 1 . .
    H H1 0.2849(18) 0.0610(13) 0.5831(8) 0.030(4) Uiso d . 1 1 . .
    N N1 0.23876(11) 0.00087(8) 0.59090(5) 0.0248(2) Uani d . 1 1 . .
    N N2 0.21592(10) 0.14848(8) 0.49516(5) 0.0236(2) Uani d . 1 1 . .
loop_
    _atom_site_aniso_label
    _atom_site_aniso_U_11
    _atom_site_aniso_U_22
    _atom_site_aniso_U_33
    _atom_site_aniso_U_12
    _atom_site_aniso_U_13
    _atom_site_aniso_U_23
    C1 0.0178(5) 0.0226(5) 0.0223(5) 0.0024(4) -0.0001(4) -0.0009(4)
    C2 0.0181(5) 0.0207(5) 0.0231(5) 0.0007(4) 0.0008(4) -0.0010(4)
    C3 0.0197(5) 0.0220(5) 0.0229(5) 0.0005(4) -0.0010(4) 0.0020(4)
    C4 0.0160(5) 0.0264(6) 0.0234(5) 0.0013(4) 0.0005(4) 0.0022(4)
    C5 0.0198(6) 0.0265(6) 0.0305(6) -0.0003(4) -0.0015(4) -0.0008(4)
    C6 0.0243(6) 0.0266(6) 0.0393(7) 0.0012(5) 0.0003(5) 0.0055(5)
    C7 0.0288(7) 0.0374(7) 0.0302(6) 0.0062(5) -0.0025(5) 0.0084(5)
    C8 0.0267(7) 0.0395(7) 0.0279(6) 0.0026(5) -0.0061(5) -0.0014(5)
    C9 0.0233(6) 0.0267(6) 0.0291(6) 0.0007(4) -0.0032(4) -0.0007(4)
    C10 0.0183(5) 0.0222(5) 0.0264(6) -0.0041(4) -0.0045(4) 0.0007(4)
    C11 0.0201(6) 0.0287(6) 0.0297(6) -0.0013(4) 0.0015(4) 0.0006(4)
    C12 0.0225(6) 0.0250(6) 0.0364(7) 0.0025(4) -0.0017(5) -0.0001(5)
    C13 0.0282(6) 0.0251(6) 0.0330(6) -0.0032(5) -0.0028(5) 0.0064(5)
    C14 0.0244(6) 0.0326(6) 0.0301(6) -0.0035(5) 0.0032(5) 0.0038(5)
    C15 0.0202(6) 0.0264(6) 0.0296(6) 0.0006(4) -0.0014(4) -0.0002(4)
    N1 0.0217(5) 0.0237(5) 0.0290(5) -0.0051(4) -0.0059(4) 0.0044(4)
    N2 0.0194(5) 0.0227(5) 0.0286(5) -0.0017(4) -0.0019(4) 0.0021(4)
_geom_special_details
;
All e.s.d.'s (except the e.s.d. in the dihedral angle between two l.s. planes)
are estimated using the full covariance matrix. The cell e.s.d.'s are taken
into account individually in the estimation of e.s.d.'s in distances, angles
and torsion angles; correlations between e.s.d.'s in cell parameters are only
used when they are defined by crystal symmetry. An approximate (isotropic)
treatment of cell e.s.d.'s is used for estimating e.s.d.'s involving l.s.
planes.
Least-squares planes (<i>x</i>,<i>y</i>,<i>z</i> in crystal coordinates) and
deviations from them (* indicates atom used to define plane)
- 4.5932 (0.0050) <i>x</i> + 6.9089 (0.0064) <i>y</i> + 12.6394 (0.0086)
<i>z</i> = 6.3197 (0.0043)
* 0.0005 (0.0006) C1 * -0.0005 (0.0006) C2 * 0.0005 (0.0006) C3 * -0.0005
(0.0006) C1_$1 * 0.0005 (0.0006) C2_$1 * -0.0005 (0.0006) C3_$1
Rms deviation of fitted atoms = 0.0005
- 5.6034 (0.0038) <i>x</i> + 5.0416 (0.0058) <i>y</i> + 12.9434 (0.0070)
<i>z</i> = 2.9266 (0.0041)
Angle to previous plane (with approximate e.s.d.) = 10.70 (0.08)
* 0.0006 (0.0008) C10_$2 * -0.0066 (0.0008) C11_$2 * 0.0067 (0.0009) C12_$2 *
-0.0008 (0.0009) C13_$2 * -0.0053 (0.0009) C14_$2 * 0.0053 (0.0008) C15_$2
Rms deviation of fitted atoms = 0.0049
- 4.5932 (0.0050) <i>x</i> + 6.9089 (0.0064) <i>y</i> + 12.6394 (0.0086)
<i>z</i> = 6.3197 (0.0043)
Angle to previous plane (with approximate e.s.d.) = 10.70 (0.08)
* 0.0005 (0.0006) C1 * -0.0005 (0.0006) C2 * 0.0005 (0.0006) C3 * -0.0005
(0.0006) C1_$1 * 0.0005 (0.0006) C2_$1 * -0.0005 (0.0006) C3_$1 - 3.7228
(0.0017) C10_$2 - 3.4796 (0.0019) C11_$2 - 3.2849 (0.0018) C12_$2
Rms deviation of fitted atoms = 0.0005
- 4.5932 (0.0050) <i>x</i> + 6.9089 (0.0064) <i>y</i> + 12.6394 (0.0086)
<i>z</i> = 6.3197 (0.0043)
Angle to previous plane (with approximate e.s.d.) = 0.00 (0.10)
* 0.0005 (0.0006) C1 * -0.0005 (0.0006) C2 * 0.0005 (0.0006) C3 * -0.0005
(0.0006) C1_$1 * 0.0005 (0.0006) C2_$1 * -0.0005 (0.0006) C3_$1 - 3.3572
(0.0015) C13_$2 - 3.6100 (0.0013) C14_$2 - 3.7830 (0.0014) C15_$2
Rms deviation of fitted atoms = 0.0005
- 7.4963 (0.0028) <i>x</i> + 1.7481 (0.0065) <i>y</i> + 10.6592 (0.0082)
<i>z</i> = 4.5261 (0.0067)
Angle to previous plane (with approximate e.s.d.) = 30.79 (0.06)
* 0.0118 (0.0008) C4 * -0.0134 (0.0008) C5 * 0.0021 (0.0009) C6 * 0.0111
(0.0009) C7 * -0.0128 (0.0009) C8 * 0.0013 (0.0009) C9
Rms deviation of fitted atoms = 0.0101
5.6034 (0.0038) <i>x</i> + 5.0416 (0.0058) <i>y</i> + 12.9434 (0.0071) <i>z</i>
= 8.2491 (0.0021)
Angle to previous plane (with approximate e.s.d.) = 86.71 (0.03)
* 0.0006 (0.0008) C10 * -0.0066 (0.0008) C11 * 0.0067 (0.0009) C12 * -0.0008
(0.0009) C13 * -0.0053 (0.0009) C14 * 0.0053 (0.0008) C15
Rms deviation of fitted atoms = 0.004
;
loop_
    _geom_bond_atom_site_label_1
    _geom_bond_atom_site_label_2
    _geom_bond_site_symmetry_2
    _geom_bond_distance
    _geom_bond_publ_flag
    C1 C3 5_556 1.3547(16) ?
    C1 N1 . 1.3662(15) ?
    C1 C2 . 1.4957(15) ?
    C2 N2 . 1.2927(14) ?
    C2 C3 . 1.4365(15) ?
    C3 C1 5_556 1.3547(16) ?
    C3 H3 . 0.9500 ?
    C4 C5 . 1.3964(16) ?
    C4 C9 . 1.3985(16) ?
    C4 N1 . 1.4032(15) ?
    C5 C6 . 1.3874(17) ?
    C5 H5 . 0.9500 ?
    C6 C7 . 1.3866(19) ?
    C6 H6 . 0.9500 ?
    C7 C8 . 1.3848(19) ?
    C7 H7 . 0.9500 ?
    C8 C9 . 1.3847(17) ?
    C8 H8 . 0.9500 ?
    C9 H9 . 0.9500 ?
    C10 C15 . 1.3942(17) ?
    C10 C11 . 1.3952(17) ?
    C10 N2 . 1.4160(14) ?
    C11 C12 . 1.3840(17) ?
    C11 H11 . 0.9500 ?
    C12 C13 . 1.3893(18) ?
    C12 H12 . 0.9500 ?
    C13 C14 . 1.3842(18) ?
    C13 H13 . 0.9500 ?
    C14 C15 . 1.3846(16) ?
    C14 H14 . 0.9500 ?
    C15 H15 . 0.9500 ?
    N1 H1 . 0.874(17) ?
loop_
    _geom_angle_atom_site_label_1
    _geom_angle_atom_site_label_2
    _geom_angle_atom_site_label_3
    _geom_angle_site_symmetry_1
    _geom_angle_site_symmetry_3
    _geom_angle
    _geom_angle_publ_flag
    C3 C1 N1 5_556 . 127.12(10) ?
    C3 C1 C2 5_556 . 119.71(10) ?
    N1 C1 C2 . . 113.12(10) ?
    N2 C2 C3 . . 125.78(10) ?
    N2 C2 C1 . . 115.69(10) ?
    C3 C2 C1 . . 118.51(10) ?
    C1 C3 C2 5_556 . 121.78(10) ?
    C1 C3 H3 5_556 . 119.1 ?
    C2 C3 H3 . . 119.1 ?
    C5 C4 C9 . . 118.94(10) ?
    C5 C4 N1 . . 123.87(10) ?
    C9 C4 N1 . . 117.12(10) ?
    C6 C5 C4 . . 119.55(11) ?
    C6 C5 H5 . . 120.2 ?
    C4 C5 H5 . . 120.2 ?
    C7 C6 C5 . . 121.32(11) ?
    C7 C6 H6 . . 119.3 ?
    C5 C6 H6 . . 119.3 ?
    C8 C7 C6 . . 119.14(11) ?
    C8 C7 H7 . . 120.4 ?
    C6 C7 H7 . . 120.4 ?
    C9 C8 C7 . . 120.25(12) ?
    C9 C8 H8 . . 119.9 ?
    C7 C8 H8 . . 119.9 ?
    C8 C9 C4 . . 120.74(11) ?
    C8 C9 H9 . . 119.6 ?
    C4 C9 H9 . . 119.6 ?
    C15 C10 C11 . . 119.31(10) ?
    C15 C10 N2 . . 119.63(10) ?
    C11 C10 N2 . . 120.83(10) ?
    C12 C11 C10 . . 120.17(11) ?
    C12 C11 H11 . . 119.9 ?
    C10 C11 H11 . . 119.9 ?
    C11 C12 C13 . . 120.44(11) ?
    C11 C12 H12 . . 119.8 ?
    C13 C12 H12 . . 119.8 ?
    C14 C13 C12 . . 119.34(11) ?
    C14 C13 H13 . . 120.3 ?
    C12 C13 H13 . . 120.3 ?
    C13 C14 C15 . . 120.76(11) ?
    C13 C14 H14 . . 119.6 ?
    C15 C14 H14 . . 119.6 ?
    C14 C15 C10 . . 119.96(11) ?
    C14 C15 H15 . . 120.0 ?
    C10 C15 H15 . . 120.0 ?
    C1 N1 C4 . . 130.77(10) ?
    C1 N1 H1 . . 110.7(10) ?
    C4 N1 H1 . . 118.5(10) ?
    C2 N2 C10 . . 120.77(10) ?
loop_
    _geom_torsion_atom_site_label_1
    _geom_torsion_atom_site_label_2
    _geom_torsion_atom_site_label_3
    _geom_torsion_atom_site_label_4
    _geom_torsion_site_symmetry_1
    _geom_torsion_site_symmetry_2
    _geom_torsion_site_symmetry_3
    _geom_torsion_site_symmetry_4
    _geom_torsion
    _geom_torsion_publ_flag
    C3 C1 C2 N2 5_556 . . . -178.63(10) ?
    N1 C1 C2 N2 . . . . 3.91(14) ?
    C3 C1 C2 C3 5_556 . . . 0.14(17) ?
    N1 C1 C2 C3 . . . . -177.31(10) ?
    N2 C2 C3 C1 . . . 5_556 178.50(11) ?
    C1 C2 C3 C1 . . . 5_556 -0.14(17) ?
    C9 C4 C5 C6 . . . . 2.39(17) ?
    N1 C4 C5 C6 . . . . 179.27(11) ?
    C4 C5 C6 C7 . . . . -1.51(18) ?
    C5 C6 C7 C8 . . . . -0.8(2) ?
    C6 C7 C8 C9 . . . . 2.2(2) ?
    C7 C8 C9 C4 . . . . -1.33(19) ?
    C5 C4 C9 C8 . . . . -1.00(18) ?
    N1 C4 C9 C8 . . . . -178.09(11) ?
    C15 C10 C11 C12 . . . . -0.76(17) ?
    N2 C10 C11 C12 . . . . 173.81(11) ?
    C10 C11 C12 C13 . . . . 1.35(18) ?
    C11 C12 C13 C14 . . . . -0.79(19) ?
    C12 C13 C14 C15 . . . . -0.37(19) ?
    C13 C14 C15 C10 . . . . 0.95(18) ?
    C11 C10 C15 C14 . . . . -0.38(17) ?
    N2 C10 C15 C14 . . . . -175.02(10) ?
    C3 C1 N1 C4 5_556 . . . 7.7(2) ?
    C2 C1 N1 C4 . . . . -175.09(11) ?
    C5 C4 N1 C1 . . . . 26.84(19) ?
    C9 C4 N1 C1 . . . . -156.22(12) ?
    C3 C2 N2 C10 . . . . 6.60(17) ?
    C1 C2 N2 C10 . . . . -174.73(9) ?
    C15 C10 N2 C2 . . . . -119.41(12) ?
    C11 C10 N2 C2 . . . . 66.04(14) ?
_iucr_refine_instructions_details
;
TITL I in Pbca
CELL 0.71073   9.1927  12.4711  18.9806  90.000  90.000  90.000
ZERR    3.00   0.0005   0.0007   0.0011   0.000   0.000   0.000
LATT 1
SYMM 0.5-X, -Y, 0.5+Z
SYMM -X, 0.5+Y, 0.5-Z
SYMM 0.5+X, 0.5-Y, -Z
SFAC C  H  N
UNIT 120 96 16
L.S. 4
ACTA
BOND $H
FMAP 2
PLAN 1
mpla 6 C1 C2 C3 C1_$1 C2_$1 C3_$1
mpla 6 C10_$2 C11_$2 C12_$2 C13_$2 C14_$2 C15_$2
mpla 6 C1 C2 C3 C1_$1 C2_$1 C3_$1 C10_$2 C11_$2 C12_$2
mpla 6 C1 C2 C3 C1_$1 C2_$1 C3_$1 C13_$2 C14_$2 C15_$2
mpla 6 C4 C5 C6 C7 C8 C9
mpla 6 C10 C11 C12 C13 C14 C15
eqiv $1 -x, -y, -z+1
eqiv $2 0.5-x, -0.5+y, +z
CONF
SIZE 0.20 0.60 0.70
WGHT  0.073000  0.188200
FVAR  0.427120
TEMP -100
MOLE 1
C1     1   0.120060 -0.007884  0.547979 11.000000  0.017770  0.022550 =
           0.022290 -0.000880 -0.000140  0.002370
C2     1   0.109165  0.081015  0.495349 11.000000  0.018080  0.020650 =
           0.023140 -0.001010  0.000810  0.000670
C3     1  -0.014487  0.083547  0.449108 11.000000  0.019660  0.022030 =
           0.022940  0.002010 -0.001000  0.000520
AFIX 43
H3     2  -0.022446  0.139799  0.415578 11.000000 -1.200000
AFIX 0
C4     1   0.292824 -0.068499  0.642890 11.000000  0.015980  0.026440 =
           0.023370  0.002170  0.000530  0.001320
C5     1   0.270354 -0.179241  0.642883 11.000000  0.019780  0.026540 =
           0.030500 -0.000750 -0.001450 -0.000330
AFIX 43
H5     2   0.214759 -0.211880  0.606548 11.000000 -1.200000
AFIX 0
C6     1   0.329777 -0.241277  0.696302 11.000000  0.024280  0.026570 =
           0.039330  0.005510  0.000330  0.001220
AFIX 43
H6     2   0.312334 -0.316357  0.696772 11.000000 -1.200000
AFIX 0
C7     1   0.414111 -0.195884  0.749017 11.000000  0.028780  0.037420 =
           0.030180  0.008370 -0.002500  0.006170
AFIX 43
H7     2   0.453083 -0.239181  0.785617 11.000000 -1.200000
AFIX 0
C8     1   0.440795 -0.086623  0.747623 11.000000  0.026660  0.039540 =
           0.027930 -0.001400 -0.006130  0.002630
AFIX 43
H8     2   0.501255 -0.055052  0.782514 11.000000 -1.200000
AFIX 0
C9     1   0.379680 -0.023210  0.695561 11.000000  0.023270  0.026690 =
           0.029110 -0.000700 -0.003210  0.000650
AFIX 43
H9     2   0.396944  0.051895  0.695622 11.000000 -1.200000
AFIX 0
C10    1   0.211996  0.240827  0.451789 11.000000  0.018340  0.022210 =
           0.026410  0.000710 -0.004530 -0.004080
C11    1   0.110328  0.321896  0.463666 11.000000  0.020090  0.028740 =
           0.029690  0.000550  0.001490 -0.001330
AFIX 43
H11    2   0.036621  0.312383  0.498188 11.000000 -1.200000
AFIX 0
C12    1   0.116579  0.416138  0.425285 11.000000  0.022500  0.025000 =
           0.036420 -0.000080 -0.001680  0.002550
AFIX 43
H12    2   0.048336  0.471668  0.434313 11.000000 -1.200000
AFIX 0
C13    1   0.221997  0.430071  0.373640 11.000000  0.028190  0.025050 =
           0.033030  0.006400 -0.002840 -0.003150
AFIX 43
H13    2   0.225381  0.494454  0.346939 11.000000 -1.200000
AFIX 0
C14    1   0.322049  0.349212  0.361475 11.000000  0.024440  0.032570 =
           0.030150  0.003810  0.003250 -0.003530
AFIX 43
H14    2   0.393961  0.358235  0.326021 11.000000 -1.200000
AFIX 0
C15    1   0.318528  0.255337  0.400381 11.000000  0.020200  0.026430 =
           0.029630 -0.000210 -0.001450  0.000640
AFIX 43
H15    2   0.388660  0.200843  0.392053 11.000000 -1.200000
AFIX 0
H1     2   0.284867  0.061021  0.583053 11.000000  0.029780
N1     3   0.238761  0.000865  0.590905 11.000000  0.021700  0.023680 =
           0.028950  0.004380 -0.005910 -0.005050
N2     3   0.215922  0.148481  0.495156 11.000000  0.019420  0.022690 =
           0.028640  0.002120 -0.001890 -0.001740
HKLF 4
END
;
