# Supplementary material for: An ortho­rhom­bic polymorph of N 1,N 4-diphenyl-3,6-bis­(phenyl­imino)­cyclo­hexa-1,4-diene-1,4-di­amine
Source: Acta Crystallogr Sect E Struct Rep Online. 2014 Mar 29;70(Pt 4):o495–6. doi: 10.1107/S1600536814006254 (PMC3998558; doi:10.1107/S1600536814006254)
Supplement: Supplementary file 2 [file e-70-0o495-Isup2.hkl]

# 
# h,k,l, Fc-squared, Fo-squared, sigma(Fo-squared) and status flag 
# 
data_I

_shelx_title ' fuji_ap21 in Pbca' 
_shelx_refln_list_code          4 
_shelx_F_calc_maximum      183.31 
_exptl_crystal_F_000       928.00 
_reflns_d_resolution_high  0.7594 
 
loop_ 
 _symmetry_equiv_pos_as_xyz 
 'x, y, z' 
 '-x+1/2, -y, z+1/2' 
 '-x, y+1/2, -z+1/2' 
 'x+1/2, -y+1/2, -z' 
 '-x, -y, -z' 
 'x-1/2, y, -z-1/2' 
 'x, -y-1/2, z-1/2' 
 '-x-1/2, y-1/2, z' 
 
_cell_length_a     9.1927 
_cell_length_b    12.4711 
_cell_length_c    18.9806 
_cell_angle_alpha  90.000 
_cell_angle_beta   90.000 
_cell_angle_gamma  90.000 
 
_shelx_F_squared_multiplier     1.000 
 
loop_ 
 _refln_index_h 
 _refln_index_k 
 _refln_index_l 
 _refln_F_squared_calc 
 _refln_F_squared_meas 
 _refln_F_squared_sigma 
 _refln_observed_status 
   2   0   0    33602.50    24098.19   4852.83 o 
   4   0   0        0.02        1.43      1.75 o 
   6   0   0     1673.84     2077.98     36.45 o 
   8   0   0      472.19      520.47     21.54 o 
  10   0   0     1621.33     1766.63     45.61 o 
  12   0   0      432.80      419.06     26.04 o 
   2   1   0    20528.29    16950.30   2490.77 o 
   4   1   0        0.26        0.91      1.28 o 
   6   1   0      377.30      418.89     11.45 o 
   8   1   0     3364.27     3891.20     53.88 o 
  10   1   0      873.09      959.66     23.62 o 
  12   1   0      189.12      189.34     12.95 o 
   0   2   0      910.37      900.01     30.08 o 
   2   2   0     2380.47     2500.79    307.71 o 
   4   2   0        1.60        1.76      2.30 o 
   6   2   0     1363.05     1584.24     34.67 o 
   8   2   0     2946.29     3376.71     48.40 o 
  10   2   0       26.09       25.34      5.70 o 
   2   3   0     4052.07     4589.13    265.88 o 
   4   3   0        6.62       11.56      2.33 o 
   6   3   0       24.77       20.03      3.40 o 
   8   3   0      754.57      818.11     28.64 o 
  10   3   0      119.80      125.01      9.65 o 
   0   4   0     3730.88     4000.07     63.89 o 
   2   4   0     4168.07     4521.78    290.49 o 
   4   4   0      254.13      265.57     15.54 o 
   6   4   0        6.94        8.84      2.81 o 
   8   4   0       40.93       36.70      5.36 o 
  10   4   0       36.86       35.43      6.40 o 
   2   5   0     2714.41     2911.73    150.17 o 
   4   5   0      359.58      431.57     19.76 o 
   6   5   0        5.09        5.34      2.73 o 
   8   5   0        2.82        2.28      3.19 o 
  10   5   0        2.52        0.70      3.79 o 
   0   6   0      878.27     1005.71     14.96 o 
   2   6   0      949.02      976.20     55.52 o 
   4   6   0       29.04       38.10      4.02 o 
   6   6   0     1322.00     1403.24     23.48 o 
   8   6   0      854.90      913.47     27.38 o 
  10   6   0      250.72      279.20     20.23 o 
   2   7   0       93.16       95.41      8.95 o 
   4   7   0        8.31        8.52      2.78 o 
   6   7   0        4.40        5.71      3.70 o 
   8   7   0      130.38      160.08      9.90 o 
  10   7   0       97.68      125.51     10.31 o 
   0   8   0       67.48       76.71      4.55 o 
   2   8   0     1355.28     1459.41     78.60 o 
   4   8   0        0.49        2.03      2.05 o 
   6   8   0      680.67      739.38     18.36 o 
   8   8   0       81.23       64.46      9.54 o 
  10   8   0      151.31      205.16     13.12 o 
   2   9   0     1979.29     2088.32     56.44 o 
   4   9   0      228.41      200.84      9.40 o 
   6   9   0      164.48      132.17      8.81 o 
   8   9   0      347.61      354.98     18.17 o 
  10   9   0       45.51       52.42      8.43 o 
   0  10   0        0.97        1.74      2.27 o 
   2  10   0     1812.97     1862.63     50.71 o 
   4  10   0      240.52      226.80     11.39 o 
   6  10   0     1353.96     1311.87     83.66 o 
   8  10   0     1392.19     1482.65     30.91 o 
   2  11   0      168.98      164.15      6.07 o 
   4  11   0      322.02      292.17     15.75 o 
   6  11   0      229.65      233.31     10.98 o 
   8  11   0      570.75      580.56     32.22 o 
   0  12   0     8088.24     7534.21     90.72 o 
   2  12   0      603.61      584.96     13.64 o 
   4  12   0       11.34        7.10      2.67 o 
   6  12   0        9.49        9.09      3.71 o 
   8  12   0      137.18      157.69     14.79 o 
   2  13   0      295.57      250.94     10.39 o 
   4  13   0       36.61       41.27      4.50 o 
   6  13   0       99.34      128.28      8.30 o 
   0  14   0      391.53      423.77     22.47 o 
   2  14   0       59.30       38.39      6.26 o 
   4  14   0      129.84      100.59      7.55 o 
   6  14   0       74.67       69.63      6.18 o 
   2  15   0       29.02       25.60      6.10 o 
   4  15   0        9.80       21.63      5.05 o 
   0  16   0      274.91      317.16     22.09 o 
   2  16   0      450.06      517.02     19.63 o 
   1   1   1     1883.42     1756.58    100.55 o 
   2   1   1     3762.34     3991.14    342.67 o 
   3   1   1      194.51      211.95     27.74 o 
   4   1   1       76.46       79.90      9.97 o 
   5   1   1      136.60      149.68      4.46 o 
   6   1   1       53.75       66.01      3.57 o 
   7   1   1      150.59      176.65      5.88 o 
   8   1   1        2.49        2.64      2.23 o 
   9   1   1       47.07       44.70      4.21 o 
  10   1   1      119.41      117.05      6.54 o 
  11   1   1       17.44       18.10      4.00 o 
  12   1   1        0.20        0.39      3.63 o 
   0   2   1     3752.21     3634.53    191.64 o 
   1   2   1     3527.56     3345.17    155.51 o 
   2   2   1     1637.71     1566.42    157.51 o 
   3   2   1      512.69      484.80     65.10 o 
   4   2   1      605.62      587.66     77.03 o 
   5   2   1        8.40        9.66      1.69 o 
   6   2   1      385.64      442.01      9.71 o 
   7   2   1       18.45       17.33      2.59 o 
   8   2   1       23.48       21.89      3.20 o 
   9   2   1       73.66       69.65      4.96 o 
  10   2   1        3.36        2.67      2.82 o 
  11   2   1       51.92       46.78      5.18 o 
   1   3   1      440.19      412.33     26.42 o 
   2   3   1      806.22      797.74     52.91 o 
   3   3   1      114.13       86.83      8.37 o 
   4   3   1      221.49      201.63     27.10 o 
   5   3   1     2681.53     3344.74     22.59 o 
   6   3   1      678.79      813.18     13.96 o 
   7   3   1      257.22      287.34      7.61 o 
   8   3   1      107.17      116.82      5.57 o 
   9   3   1      224.14      218.08      7.89 o 
  10   3   1       35.13       35.07      4.38 o 
  11   3   1       30.18       28.01      4.52 o 
   0   4   1        8.62        4.48      0.56 o 
   1   4   1      284.32      270.76     17.53 o 
   2   4   1      919.71      925.01     60.36 o 
   3   4   1     1090.84     1211.98     98.48 o 
   4   4   1       56.48       60.68      3.04 o 
   5   4   1      280.17      313.67      6.85 o 
   6   4   1      733.94      800.33     11.75 o 
   7   4   1      158.20      170.07      9.03 o 
   8   4   1      114.35      117.08      5.69 o 
   9   4   1        8.66        5.79      2.61 o 
  10   4   1        3.74        2.41      2.76 o 
  11   4   1      114.08      106.72      6.96 o 
   1   5   1      697.45      700.66     28.36 o 
   2   5   1      460.13      451.81     24.19 o 
   3   5   1     1346.67     1654.89     43.70 o 
   4   5   1        2.96        7.95      1.65 o 
   5   5   1       77.92       84.07      3.92 o 
   6   5   1      185.05      202.37      6.29 o 
   7   5   1      182.40      180.61      6.42 o 
   8   5   1       42.59       50.75      4.32 o 
   9   5   1        0.05        0.67      2.26 o 
  10   5   1       19.58       19.11      3.86 o 
  11   5   1      144.73      156.84      8.15 o 
   0   6   1     3125.13     3907.39     32.52 o 
   1   6   1     1421.07     1623.16     39.02 o 
   2   6   1       39.18       47.33      1.85 o 
   3   6   1       86.29      106.71      4.12 o 
   4   6   1      271.16      312.68      9.89 o 
   5   6   1       39.26       42.71      3.23 o 
   6   6   1       16.95       21.29      2.84 o 
   7   6   1       87.16       84.57      4.96 o 
   8   6   1        0.64       -0.36      2.21 o 
   9   6   1        0.80        1.37      2.50 o 
  10   6   1       43.98       40.17      4.88 o 
  11   6   1       64.21       52.31      5.78 o 
   1   7   1       93.57       96.65      2.11 o 
   2   7   1       88.73      111.12      4.59 o 
   3   7   1     2470.22     2723.93     89.12 o 
   4   7   1      102.74      101.64      4.34 o 
   5   7   1      290.35      309.38      7.65 o 
   6   7   1      208.36      217.46      6.99 o 
   7   7   1      482.25      453.88     10.53 o 
   8   7   1       54.41       62.91      4.96 o 
   9   7   1      160.46      153.79      7.65 o 
  10   7   1       32.00       32.31      4.78 o 
   0   8   1      382.88      403.32     10.10 o 
   1   8   1        1.99        7.45      0.97 o 
   2   8   1       70.24       73.37      2.92 o 
   3   8   1      495.65      487.75     24.11 o 
   4   8   1       54.89       45.31      3.06 o 
   5   8   1      171.79      151.32      5.86 o 
   6   8   1       49.63       46.17      4.00 o 
   7   8   1      167.70      162.84      6.89 o 
   8   8   1      479.52      506.45     12.18 o 
   9   8   1        4.58        8.21      3.27 o 
  10   8   1        0.86        1.73      3.37 o 
   1   9   1      254.12      260.11      5.17 o 
   2   9   1        0.20        1.15      1.13 o 
   3   9   1      276.61      274.28     10.14 o 
   4   9   1       57.29       54.04      3.13 o 
   5   9   1        0.43        2.71      1.94 o 
   6   9   1       52.63       50.75      3.94 o 
   7   9   1       86.64      100.43      5.83 o 
   8   9   1       33.99       24.32      4.03 o 
   9   9   1      433.53      466.44     12.76 o 
  10   9   1       27.06       27.28      5.12 o 
   0  10   1       12.73       22.04      2.43 o 
   1  10   1      485.92      476.24      8.01 o 
   2  10   1       16.64       22.91      2.00 o 
   3  10   1      350.12      327.99      9.16 o 
   4  10   1      547.04      539.81     14.14 o 
   5  10   1      312.11      290.30      9.02 o 
   6  10   1       12.82       14.42      2.63 o 
   7  10   1        2.45        4.85      2.60 o 
   8  10   1      174.70      160.24     10.08 o 
   9  10   1        7.17        0.83      3.02 o 
   1  11   1        5.34       10.45      1.86 o 
   2  11   1      104.35      134.81      4.07 o 
   3  11   1      315.28      295.19      6.59 o 
   4  11   1      272.63      277.34      6.77 o 
   5  11   1       54.28       39.01      3.36 o 
   6  11   1       52.55       49.03      3.82 o 
   7  11   1      280.34      273.42      7.81 o 
   8  11   1       16.47       16.21      3.40 o 
   0  12   1      359.25      352.37     10.05 o 
   1  12   1      145.25      125.47      5.08 o 
   2  12   1        0.87        2.25      1.51 o 
   3  12   1       33.56       32.92      2.62 o 
   4  12   1       39.80       33.89      2.80 o 
   5  12   1       29.75       38.51      3.51 o 
   6  12   1       86.48       73.83      4.61 o 
   7  12   1      364.40      348.08     15.15 o 
   8  12   1       22.55       30.34      4.21 o 
   1  13   1      426.46      397.54     10.42 o 
   2  13   1        0.63        0.31      1.99 o 
   3  13   1       92.04       95.27      4.30 o 
   4  13   1      124.65      120.59      4.56 o 
   5  13   1       45.66       52.20      3.81 o 
   6  13   1       67.47       82.79      5.02 o 
   7  13   1        5.89       12.42      3.35 o 
   0  14   1       34.78       25.14      5.41 o 
   1  14   1        0.01        2.83      2.42 o 
   2  14   1       10.05       13.90      3.31 o 
   3  14   1      172.22      194.22      6.61 o 
   4  14   1        0.00        0.39      2.13 o 
   5  14   1       74.86      105.41      5.13 o 
   6  14   1        4.66        6.98      2.79 o 
   1  15   1       23.67       19.81      3.92 o 
   2  15   1       45.43       36.84      4.72 o 
   3  15   1        1.24        5.65      4.65 o 
   4  15   1       61.92       69.22      4.93 o 
   0  16   1        2.11        4.44      4.50 o 
   1  16   1        0.29        0.37      3.14 o 
   2  16   1      122.03      144.83      7.99 o 
   0   0   2    13326.37    10703.80    308.56 o 
   1   0   2      159.04      173.42     19.69 o 
   2   0   2     3366.66     3559.63    607.67 o 
   3   0   2     1519.76     1505.56    288.77 o 
   4   0   2      378.83      379.47     78.69 o 
   5   0   2     1449.90     1390.18    288.09 o 
   6   0   2       53.66       45.93      7.02 o 
   7   0   2      397.36      473.14     13.24 o 
   8   0   2     1918.66     2236.77     71.26 o 
   9   0   2      599.79      665.12     25.74 o 
  10   0   2      830.43      888.45     30.15 o 
  11   0   2        5.87        8.14      5.01 o 
  12   0   2      428.27      459.87     19.13 o 
   1   1   2       30.51       31.60      1.72 o 
   2   1   2        0.88        1.29      0.44 o 
   3   1   2     5226.08     5433.70    644.45 o 
   4   1   2      703.65      697.22     94.41 o 
   5   1   2     1247.85     1291.61    169.78 o 
   6   1   2       57.53       54.70      6.95 o 
   7   1   2       18.31       33.16      3.12 o 
   8   1   2      804.27      896.71     14.03 o 
   9   1   2      561.75      613.99     12.55 o 
  10   1   2      712.00      772.29     15.05 o 
  11   1   2      110.17      102.78      6.67 o 
  12   1   2        4.25        0.85      3.72 o 
   0   2   2     1164.35     1183.65     54.63 o 
   1   2   2     7563.68     7026.15    349.07 o 
   2   2   2      504.44      530.71     36.38 o 
   3   2   2        0.65        1.65      0.60 o 
   4   2   2      420.77      426.08     51.21 o 
   5   2   2       19.24       15.38      2.01 o 
   6   2   2        3.50        3.48      1.11 o 
   7   2   2       12.68       14.66      2.52 o 
   8   2   2      207.84      216.32      7.21 o 
   9   2   2        9.12       11.34      2.89 o 
  10   2   2       16.99       16.19      3.64 o 
  11   2   2      173.85      165.09      8.12 o 
   1   3   2     3094.02     2913.98    120.43 o 
   2   3   2     1890.62     1843.87    130.08 o 
   3   3   2      162.91      141.20     11.97 o 
   4   3   2      282.18      242.19     28.90 o 
   5   3   2       30.14       34.65      4.87 o 
   6   3   2     1101.12     1296.38     14.68 o 
   7   3   2      255.54      276.51      7.48 o 
   8   3   2       53.14       50.96      4.14 o 
   9   3   2        0.39       -0.24      2.16 o 
  10   3   2       92.85       92.31      6.05 o 
  11   3   2       41.86       45.18      5.22 o 
   0   4   2      776.36      800.68     44.15 o 
   1   4   2     3085.84     2974.85    149.57 o 
   2   4   2      227.35      187.10     14.54 o 
   3   4   2      170.97      192.22     18.21 o 
   4   4   2      304.04      275.28     25.60 o 
   5   4   2      169.15      163.27     15.60 o 
   6   4   2      107.38      139.02      5.19 o 
   7   4   2      748.20      791.48     12.64 o 
   8   4   2       96.95       95.91      5.17 o 
   9   4   2      182.88      187.70      9.26 o 
  10   4   2       90.40       98.73      6.12 o 
  11   4   2       12.63       15.79      4.00 o 
   1   5   2       63.62       63.73      3.60 o 
   2   5   2     1760.57     1658.22    126.45 o 
   3   5   2       59.59       62.65      4.30 o 
   4   5   2      356.06      353.42     29.28 o 
   5   5   2       53.91       58.91      3.45 o 
   6   5   2      133.00      139.69      5.31 o 
   7   5   2       62.86       72.44      4.51 o 
   8   5   2       33.38       31.55      3.66 o 
   9   5   2      179.46      176.08      7.37 o 
  10   5   2        0.00       -0.19      2.70 o 
  11   5   2       93.18      112.11      7.31 o 
   0   6   2       83.69       79.85      6.30 o 
   1   6   2     3499.76     3601.11    166.53 o 
   2   6   2      259.66      236.08     12.91 o 
   3   6   2      745.85      797.58     42.04 o 
   4   6   2       56.90       47.69      3.08 o 
   5   6   2      405.73      424.93     16.11 o 
   6   6   2       65.29       78.19      4.46 o 
   7   6   2     1418.18     1512.55     18.46 o 
   8   6   2      116.47      126.52      6.17 o 
   9   6   2      166.25      169.48      7.49 o 
  10   6   2      267.21      266.57      9.64 o 
  11   6   2        2.84        1.32      3.24 o 
   1   7   2       19.77       31.60      1.35 o 
   2   7   2        8.70       10.90      1.30 o 
   3   7   2       19.86       10.67      1.17 o 
   4   7   2        1.02       -0.41      1.23 o 
   5   7   2       17.04       15.52      2.52 o 
   6   7   2      154.77      152.77      6.09 o 
   7   7   2       67.46       52.19      4.28 o 
   8   7   2      358.38      341.43      9.82 o 
   9   7   2      409.73      439.20     11.70 o 
  10   7   2      120.78      123.57      7.38 o 
   0   8   2      363.05      423.57     10.88 o 
   1   8   2        1.10        4.59      0.86 o 
   2   8   2      675.79      682.91     21.57 o 
   3   8   2      429.06      415.00      7.93 o 
   4   8   2      619.38      604.99     14.39 o 
   5   8   2       17.47       23.27      2.71 o 
   6   8   2      267.31      244.10      9.95 o 
   7   8   2      779.80      760.53     13.91 o 
   8   8   2      114.58      108.37      6.24 o 
   9   8   2      315.76      315.19     10.38 o 
  10   8   2        3.41        8.87      3.76 o 
   1   9   2      752.88      764.25     12.50 o 
   2   9   2      298.62      293.16      7.23 o 
   3   9   2      430.54      443.94     10.46 o 
   4   9   2        0.00        0.77      1.61 o 
   5   9   2        0.14       -0.36      1.78 o 
   6   9   2     2556.75     2520.01     73.03 o 
   7   9   2      280.67      287.73     13.30 o 
   8   9   2       52.78       50.48      4.47 o 
   9   9   2       14.35       16.90      3.63 o 
  10   9   2        4.69       -0.26      3.04 o 
   0  10   2        3.24        1.47      1.51 o 
   1  10   2     1110.27     1156.44     15.37 o 
   2  10   2      117.69      114.48      3.51 o 
   3  10   2      428.89      414.85     14.57 o 
   4  10   2      252.87      240.48      6.25 o 
   5  10   2       59.22       58.84      3.64 o 
   6  10   2      141.42      158.79      6.18 o 
   7  10   2        5.61        2.05      2.42 o 
   8  10   2      403.45      385.36     12.56 o 
   9  10   2        1.21        3.10      3.15 o 
   1  11   2        0.94        0.92      1.53 o 
   2  11   2      634.76      650.39     11.09 o 
   3  11   2      228.21      234.73      5.81 o 
   4  11   2        9.18        9.35      2.21 o 
   5  11   2      183.22      197.20     10.81 o 
   6  11   2      164.67      163.70      6.35 o 
   7  11   2        0.15        2.01      2.34 o 
   8  11   2      515.11      530.36     22.81 o 
   0  12   2     1424.53     1501.48     47.28 o 
   1  12   2        0.35        4.38      2.08 o 
   2  12   2        0.07        0.34      1.47 o 
   3  12   2       94.37       84.82      3.56 o 
   4  12   2      141.52      153.17      5.65 o 
   5  12   2      171.38      166.55      6.10 o 
   6  12   2       69.13       78.06      4.70 o 
   7  12   2       12.67       15.15      3.29 o 
   8  12   2      469.89      491.95     11.60 o 
   1  13   2        6.20        7.04      2.70 o 
   2  13   2       19.07       12.59      2.71 o 
   3  13   2       58.25       52.81      3.51 o 
   4  13   2        4.75        9.28      2.31 o 
   5  13   2       70.85       71.73      4.24 o 
   6  13   2       18.18       22.53      3.49 o 
   7  13   2        7.78       11.92      3.41 o 
   0  14   2      300.74      251.03     12.31 o 
   1  14   2        3.96        3.88      2.72 o 
   2  14   2       14.93       18.70      3.62 o 
   3  14   2        0.17        0.31      1.96 o 
   4  14   2        0.13        0.73      2.12 o 
   5  14   2        4.11        3.41      2.34 o 
   6  14   2        7.42        5.30      3.05 o 
   1  15   2       42.94       41.12      4.75 o 
   2  15   2        4.62        1.78      2.79 o 
   3  15   2        0.12       -0.21      3.08 o 
   4  15   2      102.40      124.57      5.97 o 
   0  16   2        1.94        7.68      4.99 o 
   1  16   2       79.40       93.38      6.69 o 
   2  16   2        1.45        2.57      3.28 o 
   1   1   3     6693.64     6795.59    294.67 o 
   2   1   3    13609.08    12920.39   1014.40 o 
   3   1   3     2669.90     2808.63    298.81 o 
   4   1   3     2389.80     2502.83    301.29 o 
   5   1   3      101.97       77.00     10.02 o 
   6   1   3      221.63      233.86     27.94 o 
   7   1   3      248.26      211.41     26.50 o 
   8   1   3      113.27      114.52      5.46 o 
   9   1   3     1635.40     1863.58     25.08 o 
  10   1   3      575.65      610.08     13.46 o 
  11   1   3      188.82      201.58      8.75 o 
   0   2   3     7312.75     7478.07    278.53 o 
   1   2   3    21663.73    19551.96    675.38 o 
   2   2   3       89.23       80.54      4.57 o 
   3   2   3     5360.53     5577.31    461.60 o 
   4   2   3     2809.17     3010.24    360.63 o 
   5   2   3      185.04      189.89     23.54 o 
   6   2   3      540.32      482.19     58.38 o 
   7   2   3       12.51       11.39      1.70 o 
   8   2   3       79.65       86.08      4.93 o 
   9   2   3      187.30      185.01      7.28 o 
  10   2   3        3.21        5.35      2.95 o 
  11   2   3       62.38       64.61      5.81 o 
   1   3   3     3826.57     3791.27    173.12 o 
   2   3   3      249.26      237.32     11.62 o 
   3   3   3      973.82      982.55     70.34 o 
   4   3   3     1715.58     1717.94    187.10 o 
   5   3   3     1880.62     1858.46    235.31 o 
   6   3   3       67.90       78.79     10.71 o 
   7   3   3      752.88      847.96     12.87 o 
   8   3   3        4.78        6.33      2.31 o 
   9   3   3        2.33        0.62      2.29 o 
  10   3   3      313.03      320.18     10.08 o 
  11   3   3      157.62      168.92      8.24 o 
   0   4   3      200.99      186.52     10.28 o 
   1   4   3      119.00      107.47      5.48 o 
   2   4   3     1054.20     1015.30     54.73 o 
   3   4   3     1609.91     1653.30     99.57 o 
   4   4   3      245.57      214.57     19.28 o 
   5   4   3      139.80      136.03     12.43 o 
   6   4   3      240.15      205.92     20.82 o 
   7   4   3      452.99      491.90     10.08 o 
   8   4   3       14.33       16.23      2.96 o 
   9   4   3       42.48       44.19      4.40 o 
  10   4   3      199.00      190.15      8.10 o 
  11   4   3      233.65      237.77      9.49 o 
   1   5   3      344.44      360.60     16.30 o 
   2   5   3      656.23      605.92     41.36 o 
   3   5   3      162.78      170.39     12.24 o 
   4   5   3        3.79        2.76      0.89 o 
   5   5   3       79.71       66.88      9.67 o 
   6   5   3      552.50      554.66     46.56 o 
   7   5   3       26.02       27.58      3.21 o 
   8   5   3      240.49      246.59      7.96 o 
   9   5   3       31.51       27.05      3.91 o 
  10   5   3        0.18        0.88      2.82 o 
  11   5   3       60.45       82.51      6.57 o 
   0   6   3      550.63      531.58     30.35 o 
   1   6   3       73.82       73.12      3.88 o 
   2   6   3      245.56      218.01     15.27 o 
   3   6   3       92.34       67.48      2.97 o 
   4   6   3      106.20      104.89      7.74 o 
   5   6   3        2.63        0.72      1.32 o 
   6   6   3       34.48       22.00      2.87 o 
   7   6   3       13.63       19.36      3.01 o 
   8   6   3        4.10        4.48      2.60 o 
   9   6   3        4.17        6.03      2.90 o 
  10   6   3        6.88        9.90      3.46 o 
  11   6   3        1.65        6.23      3.80 o 
   1   7   3      345.38      407.35     17.27 o 
   2   7   3      300.45      271.38     21.65 o 
   3   7   3      110.95      112.85      4.14 o 
   4   7   3      393.91      362.31     24.38 o 
   5   7   3      320.43      314.54     11.43 o 
   6   7   3       25.45       18.93      2.88 o 
   7   7   3       49.11       60.70      4.59 o 
   8   7   3       55.00       62.08      4.95 o 
   9   7   3        0.43        1.90      2.69 o 
  10   7   3       76.42       92.84      6.65 o 
   0   8   3      101.06      108.32      7.41 o 
   1   8   3      124.90      119.94      4.21 o 
   2   8   3        4.24        1.71      0.86 o 
   3   8   3      198.94      177.22     11.57 o 
   4   8   3      203.08      210.13      5.72 o 
   5   8   3       14.86       10.04      2.15 o 
   6   8   3      252.07      229.19      9.48 o 
   7   8   3       83.30       83.03      4.80 o 
   8   8   3       25.03       28.99      3.68 o 
   9   8   3       12.89       14.92      3.72 o 
  10   8   3       39.89       51.01      5.74 o 
   1   9   3      136.61      126.83      2.75 o 
   2   9   3      153.89      163.28      4.89 o 
   3   9   3        7.37        7.19      1.69 o 
   4   9   3       16.54       22.04      2.68 o 
   5   9   3      470.42      480.34     19.71 o 
   6   9   3        1.23        4.87      2.33 o 
   7   9   3      461.76      498.66     17.81 o 
   8   9   3        1.71       -1.00      2.24 o 
   9   9   3       73.26       82.11      5.61 o 
   0  10   3      126.25      126.47      7.57 o 
   1  10   3      118.38      105.17      3.02 o 
   2  10   3        0.87        0.05      1.12 o 
   3  10   3      377.00      368.08     10.88 o 
   4  10   3      180.58      158.15      6.84 o 
   5  10   3      185.38      180.15      7.53 o 
   6  10   3      359.87      353.97      8.83 o 
   7  10   3       44.47       33.41      3.81 o 
   8  10   3        5.03        2.86      2.76 o 
   9  10   3       17.15       18.55      3.84 o 
   1  11   3       54.09       45.55      3.24 o 
   2  11   3     1052.13     1082.26     20.64 o 
   3  11   3       27.55       32.01      2.49 o 
   4  11   3       65.04       53.25      3.50 o 
   5  11   3        4.65        4.59      2.13 o 
   6  11   3        0.00        0.78      2.12 o 
   7  11   3       35.00       44.50      4.42 o 
   8  11   3       80.80       82.45      5.75 o 
   0  12   3        9.83        4.33      2.59 o 
   1  12   3      944.00      963.04     24.50 o 
   2  12   3       97.44       93.67      3.98 o 
   3  12   3      147.28      134.26      4.69 o 
   4  12   3       19.96       21.62      2.46 o 
   5  12   3        0.53        0.95      1.96 o 
   6  12   3      126.53      129.03      5.61 o 
   7  12   3       57.22       58.65      4.63 o 
   8  12   3        0.89        0.68      2.99 o 
   1  13   3      245.66      243.07      8.34 o 
   2  13   3       10.45       18.07      3.82 o 
   3  13   3       98.99       94.71      4.37 o 
   4  13   3       25.61       28.12      3.04 o 
   5  13   3       37.07       34.49      3.65 o 
   6  13   3        6.21        8.79      2.90 o 
   7  13   3       61.11       68.11      5.06 o 
   0  14   3        8.17        3.53      3.86 o 
   1  14   3      230.80      193.00      7.96 o 
   2  14   3       14.25       17.03      3.57 o 
   3  14   3        0.03        0.18      1.82 o 
   4  14   3      106.39      101.15      4.82 o 
   5  14   3       40.85       41.97      3.79 o 
   6  14   3        7.72        5.87      3.12 o 
   1  15   3        8.70        8.69      3.34 o 
   2  15   3       30.97       39.12      4.81 o 
   3  15   3        8.35        9.16      3.92 o 
   4  15   3       20.78       22.45      3.57 o 
   0  16   3       10.28       24.90      6.53 o 
   1  16   3       45.10       49.78      5.49 o 
   2  16   3       31.88       31.68      4.93 o 
   0   0   4      223.17      259.47     15.07 o 
   1   0   4    13350.01    13749.21    729.83 o 
   2   0   4    29527.47    28115.18   1932.90 o 
   3   0   4      613.71      679.80    105.80 o 
   4   0   4     5434.91     6133.03   1153.01 o 
   5   0   4     1603.27     1686.28    341.02 o 
   6   0   4      719.05      715.56    146.24 o 
   7   0   4       15.25        9.48      2.83 o 
   8   0   4       60.69       51.42      8.82 o 
   9   0   4      483.59      552.38     16.88 o 
  10   0   4      114.06      129.73      9.72 o 
  11   0   4      207.58      183.77     14.25 o 
   1   1   4     7370.78     7623.18    340.68 o 
   2   1   4    15366.00    14895.20    788.55 o 
   3   1   4     3035.37     3220.74    289.17 o 
   4   1   4        5.61        6.30      1.02 o 
   5   1   4      300.28      313.03     38.33 o 
   6   1   4       41.37       38.74      5.17 o 
   7   1   4       30.96       26.17      3.47 o 
   8   1   4       35.80       28.65      3.37 o 
   9   1   4      465.10      503.03     11.44 o 
  10   1   4      323.39      326.15     10.01 o 
  11   1   4        9.12        9.25      3.61 o 
   0   2   4     1155.28     1147.68     55.26 o 
   1   2   4    12378.52    12016.00    370.34 o 
   2   2   4     2324.83     2368.49    130.59 o 
   3   2   4     3356.57     3419.66    262.08 o 
   4   2   4     1288.83     1367.39    131.29 o 
   5   2   4       91.08       77.68     10.11 o 
   6   2   4      706.10      628.26     76.06 o 
   7   2   4       29.12       31.21      4.00 o 
   8   2   4        3.32        2.55      1.66 o 
   9   2   4        1.26        0.53      2.27 o 
  10   2   4       34.50       41.00      4.53 o 
  11   2   4        1.31        2.70      3.18 o 
   1   3   4     3343.98     3420.88    122.69 o 
   2   3   4      405.22      425.48     19.98 o 
   3   3   4      353.48      386.45     23.36 o 
   4   3   4     2567.80     2738.28    227.71 o 
   5   3   4      164.19      140.74     12.75 o 
   6   3   4      540.69      495.20     57.08 o 
   7   3   4      302.87      255.88     34.32 o 
   8   3   4       89.29       98.58      5.24 o 
   9   3   4      202.17      216.59      7.81 o 
  10   3   4        9.71        7.37      3.03 o 
  11   3   4       17.01       18.19      4.10 o 
   0   4   4     1301.36     1363.93    104.34 o 
   1   4   4      385.77      386.55     16.54 o 
   2   4   4      350.79      358.31     17.63 o 
   3   4   4        0.97        3.28      0.67 o 
   4   4   4      731.92      707.19     53.29 o 
   5   4   4      423.23      393.63     37.22 o 
   6   4   4      248.87      219.16     20.25 o 
   7   4   4     1615.96     1614.44    140.93 o 
   8   4   4        0.10       -1.03      1.88 o 
   9   4   4      225.64      229.16      8.20 o 
  10   4   4        4.27        3.87      3.05 o 
  11   4   4        2.37        4.66      3.39 o 
   1   5   4      547.74      572.59     27.70 o 
   2   5   4      215.64      216.96     12.78 o 
   3   5   4      310.07      318.13     18.74 o 
   4   5   4      760.66      760.21     50.69 o 
   5   5   4       48.07       46.94      4.08 o 
   6   5   4      413.46      400.31     33.54 o 
   7   5   4       14.56       11.13      2.20 o 
   8   5   4      241.57      252.51      8.16 o 
   9   5   4      115.70      115.52      6.27 o 
  10   5   4      110.84      113.02      6.71 o 
  11   5   4       20.81       19.11      4.33 o 
   0   6   4        8.75        6.81      1.16 o 
   1   6   4     4665.05     4895.65    240.56 o 
   2   6   4      525.75      537.69     36.09 o 
   3   6   4      498.04      460.47     34.15 o 
   4   6   4      114.28       98.82      7.15 o 
   5   6   4      219.69      208.22     14.43 o 
   6   6   4       33.98       31.27      3.41 o 
   7   6   4        1.80        2.81      2.19 o 
   8   6   4       23.63       28.49      3.73 o 
   9   6   4       88.37       83.70      5.65 o 
  10   6   4      282.66      299.95     11.51 o 
  11   6   4        0.73        1.77      3.62 o 
   1   7   4       23.86       28.88      1.45 o 
   2   7   4        9.72        5.49      0.88 o 
   3   7   4      104.38       90.49      5.86 o 
   4   7   4      359.02      332.61     23.24 o 
   5   7   4      505.30      457.61     33.15 o 
   6   7   4      392.83      416.77     16.34 o 
   7   7   4        3.08        0.18      1.90 o 
   8   7   4        3.94        2.70      2.58 o 
   9   7   4       31.70       28.17      4.22 o 
  10   7   4        1.05       -2.81      3.02 o 
   0   8   4       15.03       22.01      2.16 o 
   1   8   4      164.66      176.85      5.99 o 
   2   8   4     1431.72     1316.18     73.78 o 
   3   8   4      108.64       97.05      6.49 o 
   4   8   4      637.40      575.85     35.52 o 
   5   8   4       88.42       70.21      5.04 o 
   6   8   4        2.53        4.56      2.04 o 
   7   8   4     1195.39     1206.91     60.42 o 
   8   8   4        4.75        7.35      2.56 o 
   9   8   4      123.76      126.98      7.09 o 
  10   8   4        3.33        3.28      3.17 o 
   1   9   4       70.66       67.80      2.82 o 
   2   9   4        1.23        1.21      0.90 o 
   3   9   4      354.06      318.84     21.89 o 
   4   9   4     3409.80     3568.59     83.80 o 
   5   9   4        0.79        0.42      1.88 o 
   6   9   4     1161.06     1136.63     32.59 o 
   7   9   4       19.12       20.89      3.34 o 
   8   9   4       11.38        5.89      2.75 o 
   9   9   4       49.03       51.23      4.84 o 
   0  10   4      302.01      298.29      8.53 o 
   1  10   4      981.25     1010.43     28.55 o 
   2  10   4      422.70      404.79      6.90 o 
   3  10   4      317.52      314.06      7.43 o 
   4  10   4      628.07      614.94     19.81 o 
   5  10   4        9.62       11.48      2.60 o 
   6  10   4       81.82       88.94      4.95 o 
   7  10   4       26.80       25.91      3.63 o 
   8  10   4      172.07      189.18      7.54 o 
   9  10   4        1.73        2.62      3.14 o 
   1  11   4       19.10       17.68      2.27 o 
   2  11   4      101.89       89.73      3.41 o 
   3  11   4       24.34       21.54      2.17 o 
   4  11   4       78.33       65.93      3.78 o 
   5  11   4      414.25      368.58     10.51 o 
   6  11   4        1.87        2.98      2.49 o 
   7  11   4       62.57       62.74      4.90 o 
   8  11   4       50.24       60.86      5.72 o 
   0  12   4       15.99       10.96      3.14 o 
   1  12   4      142.56      137.20      5.41 o 
   2  12   4      644.55      662.16     13.30 o 
   3  12   4        0.01       -1.54      1.54 o 
   4  12   4      230.52      205.76      5.88 o 
   5  12   4      128.04      118.74      5.80 o 
   6  12   4        0.09       -0.40      2.19 o 
   7  12   4       19.24       16.42      3.34 o 
   8  12   4        4.27        1.21      6.80 o 
   1  13   4      416.42      403.66     14.61 o 
   2  13   4      108.56      100.47      5.82 o 
   3  13   4      107.92       99.47      4.43 o 
   4  13   4        4.27        6.16      2.20 o 
   5  13   4       87.71       80.43      4.84 o 
   6  13   4        3.00        8.50      3.25 o 
   7  13   4       47.54       58.57      4.81 o 
   0  14   4       17.46       13.28      4.69 o 
   1  14   4      611.02      616.79     13.52 o 
   2  14   4       51.66       52.99      4.41 o 
   3  14   4        7.52        6.40      2.27 o 
   4  14   4       15.30       11.12      2.67 o 
   5  14   4        0.73        1.47      2.41 o 
   6  14   4        0.10        0.27      7.07 o 
   1  15   4      191.77      187.66      8.26 o 
   2  15   4       16.20       23.21      4.12 o 
   3  15   4        4.32        1.13      3.34 o 
   4  15   4        1.60        0.34      2.28 o 
   0  16   4      265.42      322.83     15.73 o 
   1  16   4        5.54       11.60      3.87 o 
   1   1   5      182.08      184.20      8.04 o 
   2   1   5     3915.49     4167.58    213.33 o 
   3   1   5      230.36      243.29     19.43 o 
   4   1   5      557.57      508.04     51.79 o 
   5   1   5       44.62       31.92      3.64 o 
   6   1   5      336.47      316.59     33.07 o 
   7   1   5      203.18      175.21     21.85 o 
   8   1   5        3.90        4.25      1.64 o 
   9   1   5      191.53      207.55      7.60 o 
  10   1   5      483.39      500.31     12.34 o 
  11   1   5        0.03       -1.71      2.88 o 
   0   2   5     2761.24     2866.94    102.22 o 
   1   2   5     7537.45     7895.33    240.55 o 
   2   2   5     2501.77     2806.57    132.83 o 
   3   2   5      750.79      854.46     62.48 o 
   4   2   5      416.51      448.55     40.71 o 
   5   2   5       85.54       67.32      5.98 o 
   6   2   5      214.23      164.90     16.96 o 
   7   2   5       80.75       67.42      8.21 o 
   8   2   5      328.64      308.07     39.24 o 
   9   2   5       41.02       43.46      4.29 o 
  10   2   5       22.81       26.34      4.13 o 
  11   2   5      158.26      174.09      8.32 o 
   1   3   5       33.42       40.95      1.29 o 
   2   3   5       57.67       72.07      3.67 o 
   3   3   5      613.37      664.61     38.93 o 
   4   3   5      780.94      841.85     60.07 o 
   5   3   5       44.05       36.32      3.06 o 
   6   3   5      116.64      109.67     10.65 o 
   7   3   5      235.27      184.42     20.20 o 
   8   3   5       16.58       16.54      2.44 o 
   9   3   5      424.03      433.60     15.08 o 
  10   3   5        3.28        3.95      2.95 o 
  11   3   5      225.83      217.45      9.19 o 
   0   4   5      624.22      747.78     35.89 o 
   1   4   5      142.24      154.11      5.19 o 
   2   4   5      522.87      557.26     25.19 o 
   3   4   5     1410.20     1446.31     76.53 o 
   4   4   5      863.49      864.91     57.78 o 
   5   4   5       40.41       32.65      2.98 o 
   6   4   5       64.05       61.50      6.72 o 
   7   4   5      330.01      317.18     28.37 o 
   8   4   5      483.05      467.04     39.54 o 
   9   4   5        0.01        1.51      2.37 o 
  10   4   5       87.38       92.43      6.20 o 
  11   4   5       65.38       64.67      6.04 o 
   1   5   5     1925.06     2061.99     81.88 o 
   2   5   5      260.85      259.46     14.32 o 
   3   5   5     1509.53     1628.01     77.41 o 
   4   5   5        2.71        5.62      0.91 o 
   5   5   5      195.62      169.69     11.60 o 
   6   5   5       86.40       79.57      7.32 o 
   7   5   5        2.64        2.67      1.75 o 
   8   5   5       24.50       24.50      3.46 o 
   9   5   5      521.69      504.80     14.03 o 
  10   5   5       69.47       75.79      5.84 o 
  11   5   5       15.96       13.93      3.99 o 
   0   6   5      116.79      107.70      6.55 o 
   1   6   5      356.81      407.18     20.65 o 
   2   6   5      237.46      226.61     13.79 o 
   3   6   5       55.14       51.18      3.69 o 
   4   6   5       37.39       30.72      2.01 o 
   5   6   5       49.73       64.13      5.27 o 
   6   6   5       95.64       96.12      7.90 o 
   7   6   5       14.66       12.12      2.19 o 
   8   6   5        6.99        4.88      2.45 o 
   9   6   5        3.78        3.38      2.62 o 
  10   6   5        0.08        0.15      2.95 o 
   1   7   5      455.40      427.69     21.06 o 
   2   7   5      986.13      956.86     55.95 o 
   3   7   5      114.05       85.22      5.23 o 
   4   7   5       29.95       30.23      2.35 o 
   5   7   5      349.05      311.47     21.71 o 
   6   7   5       13.63       10.61      1.97 o 
   7   7   5        9.64        9.53      2.47 o 
   8   7   5       57.37       57.78      4.31 o 
   9   7   5      318.10      315.03     14.59 o 
  10   7   5       42.21       49.71      4.95 o 
   0   8   5      399.06      406.54     30.89 o 
   1   8   5       28.59       28.00      1.47 o 
   2   8   5      430.66      377.83     22.70 o 
   3   8   5      954.46      895.88     50.11 o 
   4   8   5      431.26      399.29     24.59 o 
   5   8   5      151.76      151.41     10.65 o 
   6   8   5      149.60      153.78     11.22 o 
   7   8   5      497.23      498.12     16.38 o 
   8   8   5       11.33       11.80      2.90 o 
   9   8   5       26.95       24.55      3.89 o 
  10   8   5        0.20        2.17      3.02 o 
   1   9   5       53.00       55.09      2.51 o 
   2   9   5      101.45       91.78      2.98 o 
   3   9   5      346.79      361.93     11.04 o 
   4   9   5      133.49      116.80      5.83 o 
   5   9   5      394.38      380.23     27.84 o 
   6   9   5      229.55      246.18      7.23 o 
   7   9   5      176.14      198.83      6.98 o 
   8   9   5       71.90       88.36      5.49 o 
   9   9   5       67.13       86.96      5.79 o 
   0  10   5      286.15      223.93     19.48 o 
   1  10   5      679.61      669.02     27.86 o 
   2  10   5      824.69      822.87     25.19 o 
   3  10   5       92.79       83.26      5.11 o 
   4  10   5      129.61      118.15      5.04 o 
   5  10   5       55.95       57.69      4.08 o 
   6  10   5      124.03      130.58      5.79 o 
   7  10   5      233.73      228.19      7.75 o 
   8  10   5       71.33       70.96      5.29 o 
   9  10   5        9.45        6.11      3.37 o 
   1  11   5       98.35       96.24      4.64 o 
   2  11   5      203.84      189.56      5.25 o 
   3  11   5      112.83      118.77      4.28 o 
   4  11   5       61.74       60.11      3.42 o 
   5  11   5       95.36       95.66      5.09 o 
   6  11   5       51.77       46.19      4.27 o 
   7  11   5      100.89      100.37      5.89 o 
   8  11   5      114.53      139.62      7.01 o 
   0  12   5      159.99      156.38      8.62 o 
   1  12   5      548.35      526.93     13.51 o 
   2  12   5      252.77      255.05      9.26 o 
   3  12   5        8.22        9.75      2.17 o 
   4  12   5       75.90       83.60      4.16 o 
   5  12   5        2.90        1.91      2.39 o 
   6  12   5        0.02        1.08      2.35 o 
   7  12   5       38.41       45.54      4.76 o 
   1  13   5       80.24       82.20      4.31 o 
   2  13   5      151.62      147.49      6.79 o 
   3  13   5       21.43       24.10      2.85 o 
   4  13   5        3.12        0.55      1.98 o 
   5  13   5      115.81      125.27      5.71 o 
   6  13   5       73.93       98.54      6.02 o 
   0  14   5      268.39      302.84     13.64 o 
   1  14   5       15.18       10.44      2.99 o 
   2  14   5        3.10        4.73      2.57 o 
   3  14   5        1.70        1.87      2.02 o 
   4  14   5      116.13      136.22      5.45 o 
   5  14   5        2.13        2.82      2.41 o 
   1  15   5       53.00       54.69      5.23 o 
   2  15   5        2.47        2.84      3.04 o 
   3  15   5      124.37      128.96      6.57 o 
   4  15   5       43.40       60.53      4.40 o 
   0  16   5      256.53      334.00     16.07 o 
   1  16   5      111.34      120.90      7.44 o 
   0   0   6      658.61      580.12     25.05 o 
   1   0   6      349.02      453.63     27.73 o 
   2   0   6     4237.32     4873.14    326.73 o 
   3   0   6     1800.02     1970.75    189.47 o 
   4   0   6       42.27       47.35      4.68 o 
   5   0   6     2176.73     2286.32    401.98 o 
   6   0   6      243.19      231.58     40.18 o 
   7   0   6      936.12      876.32    187.65 o 
   8   0   6        5.07        5.84      2.40 o 
   9   0   6      119.04       98.36     15.33 o 
  10   0   6      219.34      207.90     11.74 o 
  11   0   6       53.78       52.79      7.68 o 
   1   1   6     3391.97     3672.14    142.40 o 
   2   1   6      195.28      198.99     10.29 o 
   3   1   6      800.09      950.92     56.49 o 
   4   1   6     3334.02     3663.07    294.60 o 
   5   1   6      396.33      453.50     46.44 o 
   6   1   6      423.94      428.14     49.57 o 
   7   1   6      244.40      250.27     32.03 o 
   8   1   6       20.24       16.31      2.22 o 
   9   1   6      593.74      532.67     64.57 o 
  10   1   6      137.68      155.41      7.35 o 
  11   1   6        0.27       -2.83      2.83 o 
   0   2   6      567.74      493.51     22.65 o 
   1   2   6     1466.97     1638.45     58.05 o 
   2   2   6      416.76      447.89     20.43 o 
   3   2   6      474.84      531.57     29.41 o 
   4   2   6     1546.28     1628.29    127.13 o 
   5   2   6      295.16      256.58     24.54 o 
   6   2   6       75.21       53.40      6.15 o 
   7   2   6     1506.74     1433.74    155.08 o 
   8   2   6      237.22      179.00     17.81 o 
   9   2   6      230.18      217.62     19.30 o 
  10   2   6      369.05      397.57     11.13 o 
  11   2   6      573.85      620.07     14.75 o 
   1   3   6      808.23      889.52     30.64 o 
   2   3   6      192.74      222.91      9.40 o 
   3   3   6      295.85      277.40     14.44 o 
   4   3   6        0.02       -0.13      0.71 o 
   5   3   6       10.33       10.83      1.25 o 
   6   3   6        1.42        2.67      1.14 o 
   7   3   6      545.93      470.76     47.63 o 
   8   3   6      495.23      470.93     42.71 o 
   9   3   6       46.99       46.17      4.90 o 
  10   3   6      282.59      323.05     15.66 o 
  11   3   6      176.78      182.28      8.55 o 
   0   4   6     4753.04     4990.30    233.86 o 
   1   4   6      612.79      636.56     21.83 o 
   2   4   6     5577.67     6126.18    260.12 o 
   3   4   6     1788.71     1901.70     77.78 o 
   4   4   6      840.62      952.71     58.61 o 
   5   4   6     1307.73     1316.87     93.46 o 
   6   4   6      174.75      172.52     14.90 o 
   7   4   6      273.71      267.81     21.67 o 
   8   4   6        1.09        1.11      1.87 o 
   9   4   6       15.24       14.90      3.32 o 
  10   4   6       45.67       34.84      4.54 o 
  11   4   6       13.49       13.58      3.62 o 
   1   5   6        1.39        1.32      0.58 o 
   2   5   6      386.83      429.91     20.88 o 
   3   5   6      766.12      860.87     44.59 o 
   4   5   6      220.40      191.89      9.93 o 
   5   5   6      130.42      123.88      9.56 o 
   6   5   6      126.72      104.42      9.76 o 
   7   5   6       26.39       21.14      2.49 o 
   8   5   6      167.12      157.29     13.34 o 
   9   5   6       31.50       28.42      3.97 o 
  10   5   6      279.21      284.46      9.90 o 
  11   5   6        2.04        2.11      3.18 o 
   0   6   6     1272.19     1242.97     76.63 o 
   1   6   6       26.54       21.72      1.73 o 
   2   6   6        2.78       -0.11      0.71 o 
   3   6   6      296.43      265.46     12.63 o 
   4   6   6       11.75       12.23      1.47 o 
   5   6   6      443.17      424.03     32.33 o 
   6   6   6      184.23      169.63     11.12 o 
   7   6   6       50.59       45.22      3.62 o 
   8   6   6      146.86      134.90     12.89 o 
   9   6   6       78.67       71.22      4.95 o 
  10   6   6        6.79        8.19      3.05 o 
   1   7   6        2.49        1.89      0.72 o 
   2   7   6        1.80        0.12      0.74 o 
   3   7   6       85.32       77.01      5.16 o 
   4   7   6       44.31       37.92      2.76 o 
   5   7   6      137.16      114.86      7.79 o 
   6   7   6        0.38        0.09      1.45 o 
   7   7   6        0.31       -0.25      1.72 o 
   8   7   6      102.21      107.33      5.40 o 
   9   7   6        8.75       10.20      3.06 o 
  10   7   6      303.96      321.53     14.71 o 
   0   8   6      358.48      376.87     19.34 o 
   1   8   6      646.63      585.24     24.94 o 
   2   8   6     1115.72     1044.42     59.18 o 
   3   8   6      533.22      493.85     23.13 o 
   4   8   6      339.54      333.14     20.70 o 
   5   8   6      827.43      768.37     55.92 o 
   6   8   6       29.32       30.42      2.89 o 
   7   8   6       43.55       36.28      4.18 o 
   8   8   6       62.43       65.91      5.30 o 
   9   8   6        5.21        4.38      2.89 o 
  10   8   6        0.44        2.30      3.20 o 
   1   9   6      323.21      295.27     13.58 o 
   2   9   6      498.73      495.17     16.49 o 
   3   9   6       93.76       91.14      6.66 o 
   4   9   6       21.26       13.32      2.13 o 
   5   9   6      238.18      224.82     16.44 o 
   6   9   6        0.82        0.29      1.66 o 
   7   9   6      355.26      338.04     14.61 o 
   8   9   6        0.26       -0.16      2.45 o 
   9   9   6       86.54       93.90      6.04 o 
   0  10   6     1621.22     1445.59    104.68 o 
   1  10   6       68.74       56.52      4.01 o 
   2  10   6      130.99      129.04      4.34 o 
   3  10   6       50.11       46.02      3.09 o 
   4  10   6       46.78       35.42      2.99 o 
   5  10   6       79.63       77.33      4.35 o 
   6  10   6      232.55      236.00     13.76 o 
   7  10   6       88.41       98.18      5.84 o 
   8  10   6        3.23        7.49      3.04 o 
   9  10   6       17.00       29.68      4.47 o 
   1  11   6      201.87      170.37      8.87 o 
   2  11   6      150.75      138.11      5.47 o 
   3  11   6       99.90       93.40      5.28 o 
   4  11   6      127.33      131.52      5.08 o 
   5  11   6       83.50       69.54      4.64 o 
   6  11   6      187.93      186.41      6.98 o 
   7  11   6       11.42        9.10      3.25 o 
   8  11   6      119.13      146.47      7.14 o 
   0  12   6       78.13       89.77      6.80 o 
   1  12   6        3.07        1.96      1.76 o 
   2  12   6        0.02        0.34      1.80 o 
   3  12   6       20.93       22.14      2.62 o 
   4  12   6       75.11       84.29      4.16 o 
   5  12   6       64.44       71.33      4.48 o 
   6  12   6        0.14        0.40      2.57 o 
   7  12   6      220.40      250.61     10.39 o 
   1  13   6       86.88       86.23      4.48 o 
   2  13   6       44.65       60.64      4.36 o 
   3  13   6        3.07        2.00      1.96 o 
   4  13   6       13.71       11.23      2.55 o 
   5  13   6        6.23       10.67      2.65 o 
   6  13   6       58.98       61.81      4.74 o 
   0  14   6        0.92        1.26      3.11 o 
   1  14   6       87.19       91.49      5.32 o 
   2  14   6       15.83       20.79      3.38 o 
   3  14   6        0.78       -0.43      2.23 o 
   4  14   6        5.44        4.36      2.47 o 
   5  14   6       34.27       33.36      4.06 o 
   1  15   6       21.92       23.20      4.16 o 
   2  15   6        2.35        8.23      3.56 o 
   3  15   6       23.20       22.67      4.53 o 
   1   1   7      494.32      577.39     24.57 o 
   2   1   7      321.44      390.19     18.17 o 
   3   1   7      806.90      894.23     47.94 o 
   4   1   7     1241.45     1316.00     85.73 o 
   5   1   7     2350.14     2518.97    213.14 o 
   6   1   7        6.48       14.27      2.10 o 
   7   1   7      220.18      203.03     21.99 o 
   8   1   7      199.97      170.17     18.26 o 
   9   1   7       28.34       21.32      2.79 o 
  10   1   7       65.53       56.62      5.54 o 
  11   1   7       61.15       59.49      5.74 o 
   0   2   7       79.20       83.22      2.95 o 
   1   2   7      200.36      203.53      5.94 o 
   2   2   7     1063.74     1214.91     54.12 o 
   3   2   7     3424.54     3891.39    199.88 o 
   4   2   7      870.30      969.80     67.34 o 
   5   2   7       69.60       73.90      5.36 o 
   6   2   7      552.34      524.20     42.56 o 
   7   2   7      384.51      319.03     36.16 o 
   8   2   7      133.55      113.62     13.27 o 
   9   2   7       90.44      100.23      8.67 o 
  10   2   7       17.76       13.63      3.54 o 
  11   2   7      192.74      235.96      9.52 o 
   1   3   7       46.83       66.71      3.01 o 
   2   3   7     1017.62     1201.72     50.01 o 
   3   3   7     1124.89     1094.81     50.76 o 
   4   3   7      129.47      106.99      5.91 o 
   5   3   7      590.24      541.71     45.99 o 
   6   3   7       15.62       12.38      1.51 o 
   7   3   7      109.17       97.28      7.91 o 
   8   3   7      172.47      168.39     17.91 o 
   9   3   7        0.08        1.20      2.01 o 
  10   3   7        1.24        4.17      2.94 o 
  11   3   7       15.89       12.39      3.91 o 
   0   4   7     4191.62     4628.65    177.32 o 
   1   4   7      114.80      121.78      3.89 o 
   2   4   7       81.02       76.46      3.64 o 
   3   4   7     2510.85     2629.13    111.78 o 
   4   4   7      366.28      371.75     20.80 o 
   5   4   7      149.46      120.12      9.40 o 
   6   4   7      161.59      138.41     11.69 o 
   7   4   7      312.35      288.78     22.93 o 
   8   4   7      575.09      539.80     50.98 o 
   9   4   7      266.17      229.68     17.71 o 
  10   4   7      342.13      316.14     13.27 o 
  11   4   7       13.54       15.09      3.84 o 
   1   5   7      182.45      199.54      7.51 o 
   2   5   7      459.84      479.78     23.35 o 
   3   5   7      377.01      354.62     16.61 o 
   4   5   7       19.19       17.98      1.38 o 
   5   5   7      554.09      513.60     33.49 o 
   6   5   7      785.91      782.75     61.36 o 
   7   5   7       17.82       17.01      2.34 o 
   8   5   7      202.71      169.50     14.88 o 
   9   5   7      214.93      179.96     12.73 o 
  10   5   7        1.23        3.24      2.77 o 
   0   6   7       12.86       22.75      1.78 o 
   1   6   7      338.82      283.20     12.03 o 
   2   6   7      168.44      148.95      8.25 o 
   3   6   7     1076.04     1074.53     54.93 o 
   4   6   7       18.95       18.14      1.45 o 
   5   6   7      581.84      560.56     39.21 o 
   6   6   7       65.85       69.30      6.77 o 
   7   6   7        9.63        6.97      1.95 o 
   8   6   7        7.70        7.33      2.20 o 
   9   6   7       10.75       12.57      3.07 o 
  10   6   7        5.13        5.67      3.08 o 
   1   7   7        0.66        1.76      0.74 o 
   2   7   7        0.34        0.12      0.75 o 
   3   7   7       97.57       81.51      4.85 o 
   4   7   7      383.77      367.58     23.51 o 
   5   7   7     3092.20     3185.19    220.38 o 
   6   7   7      160.07      148.11     10.66 o 
   7   7   7      514.99      510.13     40.36 o 
   8   7   7        9.69        6.22      2.22 o 
   9   7   7        5.46        4.67      2.75 o 
  10   7   7       17.62       26.30      4.25 o 
   0   8   7        1.60        0.18      1.22 o 
   1   8   7        8.43        8.31      1.03 o 
   2   8   7       11.92       13.66      1.30 o 
   3   8   7      490.88      470.46     26.14 o 
   4   8   7      158.50      153.28     10.02 o 
   5   8   7      179.37      182.58     14.70 o 
   6   8   7      170.60      159.23     13.24 o 
   7   8   7       14.59       13.17      2.46 o 
   8   8   7       22.01       23.58      3.54 o 
   9   8   7        2.35        5.38      2.99 o 
   1   9   7        6.06        6.38      1.15 o 
   2   9   7        2.17        2.53      1.13 o 
   3   9   7       10.58        9.22      1.74 o 
   4   9   7        8.37        7.63      1.94 o 
   5   9   7       26.98       20.25      2.51 o 
   6   9   7        4.57        2.62      1.96 o 
   7   9   7       22.15       23.39      2.96 o 
   8   9   7       10.68       17.26      3.40 o 
   9   9   7        1.27        3.64      3.08 o 
   0  10   7      581.74      427.59     27.75 o 
   1  10   7      504.13      421.24     22.18 o 
   2  10   7        6.99        6.56      1.46 o 
   3  10   7      719.18      659.22     37.59 o 
   4  10   7      492.28      463.41     32.24 o 
   5  10   7       44.58       37.74      3.69 o 
   6  10   7       57.60       58.64      3.95 o 
   7  10   7        9.98       13.85      3.12 o 
   8  10   7        7.98        4.75      3.16 o 
   1  11   7        3.94        5.96      1.55 o 
   2  11   7      513.77      490.41     15.91 o 
   3  11   7       27.40       29.11      2.47 o 
   4  11   7      141.53      145.89      8.04 o 
   5  11   7      597.12      574.65     17.76 o 
   6  11   7        0.67       -0.28      2.34 o 
   7  11   7       50.63       39.70      4.38 o 
   8  11   7        9.58       10.57      4.02 o 
   0  12   7      390.88      349.47     13.24 o 
   1  12   7       28.77       27.49      2.40 o 
   2  12   7      103.66       91.35      4.46 o 
   3  12   7       27.11       29.68      2.89 o 
   4  12   7       28.16       28.18      2.96 o 
   5  12   7       37.75       51.11      4.11 o 
   6  12   7        7.05       17.38      4.04 o 
   7  12   7        0.91       10.46      3.94 o 
   1  13   7       27.19       30.65      2.90 o 
   2  13   7        9.15       13.86      2.83 o 
   3  13   7      141.06      148.29      5.26 o 
   4  13   7       43.10       45.23      3.59 o 
   5  13   7       77.90       90.06      5.19 o 
   6  13   7       26.20       28.05      4.24 o 
   0  14   7      585.74      633.68     16.30 o 
   1  14   7      212.49      240.10      7.88 o 
   2  14   7        4.62        4.62      2.74 o 
   3  14   7      139.43      128.20      6.88 o 
   4  14   7       37.26       42.41      4.14 o 
   5  14   7       23.53       21.43      3.72 o 
   1  15   7       25.03       20.20      5.92 o 
   2  15   7       28.75       37.09      5.72 o 
   3  15   7       62.55       70.01      6.10 o 
   0   0   8     1904.76     2031.61    107.08 o 
   1   0   8     1219.85     1267.98     59.60 o 
   2   0   8     2545.84     3057.57    198.85 o 
   3   0   8      172.40      193.00     14.00 o 
   4   0   8     1624.62     1726.34    155.10 o 
   5   0   8      104.22      116.38     11.39 o 
   6   0   8     1191.52     1127.57    144.36 o 
   7   0   8      225.40      186.89     22.77 o 
   8   0   8     1373.57     1196.79    174.06 o 
   9   0   8        2.37        3.17      2.38 o 
  10   0   8        3.34        3.80      3.24 o 
  11   0   8       56.61       54.31      8.00 o 
   1   1   8      707.41      835.24     34.17 o 
   2   1   8        0.58        1.78      0.54 o 
   3   1   8      500.72      570.60     30.59 o 
   4   1   8     1500.94     1633.47     98.17 o 
   5   1   8        0.72        1.09      0.85 o 
   6   1   8      301.01      282.98     24.21 o 
   7   1   8        5.72        3.54      1.32 o 
   8   1   8      581.34      543.31     57.58 o 
   9   1   8        1.80        1.53      1.78 o 
  10   1   8      207.76      226.58     19.59 o 
  11   1   8       73.51       58.69      5.79 o 
   0   2   8      900.10      887.84     35.90 o 
   1   2   8       63.45       60.40      2.25 o 
   2   2   8      926.83     1119.53     50.80 o 
   3   2   8     1213.80     1342.21     68.99 o 
   4   2   8      598.51      594.49     35.56 o 
   5   2   8      505.71      538.45     40.34 o 
   6   2   8       76.83       57.76      3.85 o 
   7   2   8       19.05       14.22      1.75 o 
   8   2   8      600.57      494.52     51.27 o 
   9   2   8       76.43       83.36      7.68 o 
  10   2   8        3.90        5.31      2.44 o 
  11   2   8      348.53      390.98     26.04 o 
   1   3   8      232.20      237.10      8.52 o 
   2   3   8     2229.70     2677.07    104.59 o 
   3   3   8     2785.76     3215.28    149.47 o 
   4   3   8      767.94      821.03     46.28 o 
   5   3   8      398.64      395.91     23.10 o 
   6   3   8     1992.95     1921.88    148.76 o 
   7   3   8      176.24      141.53     11.57 o 
   8   3   8      100.24       82.80      9.57 o 
   9   3   8        6.62        4.32      2.14 o 
  10   3   8       75.91       86.18      7.00 o 
  11   3   8       46.95       56.25      5.17 o 
   0   4   8     8884.60     9938.07    304.51 o 
   1   4   8      213.60      251.24      8.10 o 
   2   4   8     2305.04     2606.09    112.58 o 
   3   4   8      976.09     1074.94     50.20 o 
   4   4   8       50.67       47.90      3.24 o 
   5   4   8      636.10      605.84     33.58 o 
   6   4   8       40.10       38.42      2.60 o 
   7   4   8      216.56      213.42     19.50 o 
   8   4   8        7.46        8.73      2.18 o 
   9   4   8      120.08      110.80     11.36 o 
  10   4   8        6.71        9.78      2.71 o 
  11   4   8       10.62       10.84      3.59 o 
   1   5   8      172.22      190.62      6.96 o 
   2   5   8       95.20      100.14      5.12 o 
   3   5   8      446.75      441.82     24.26 o 
   4   5   8      352.60      356.93     16.29 o 
   5   5   8      500.65      473.91     28.78 o 
   6   5   8       12.61        9.86      2.02 o 
   7   5   8        0.78        0.16      1.63 o 
   8   5   8       29.69       23.94      2.88 o 
   9   5   8       87.80       84.10      7.25 o 
  10   5   8       15.10       15.75      3.51 o 
   0   6   8       41.85       35.14      2.12 o 
   1   6   8     1216.76     1313.78     49.31 o 
   2   6   8      218.00      232.06     11.13 o 
   3   6   8       15.89       23.84      1.67 o 
   4   6   8      712.71      714.56     42.14 o 
   5   6   8        0.18       -1.20      1.20 o 
   6   6   8      571.54      556.05     42.13 o 
   7   6   8        4.21        4.90      1.92 o 
   8   6   8       61.93       54.65      4.24 o 
   9   6   8        0.99       -0.32      2.04 o 
  10   6   8        6.74        6.01      3.21 o 
   1   7   8        0.05        0.01      0.68 o 
   2   7   8       88.96       88.43      5.19 o 
   3   7   8      118.68      114.35      6.75 o 
   4   7   8      632.93      626.08     33.45 o 
   5   7   8     1598.93     1672.25    120.10 o 
   6   7   8      259.90      263.27     20.14 o 
   7   7   8      148.56      146.41     10.47 o 
   8   7   8      136.59      148.59     15.54 o 
   9   7   8       76.73       77.35      5.97 o 
  10   7   8        3.79       -0.50      2.96 o 
   0   8   8     3006.24     2909.77    152.94 o 
   1   8   8      644.41      609.71     31.95 o 
   2   8   8      441.84      445.53     22.22 o 
   3   8   8     1544.30     1545.74     71.59 o 
   4   8   8       11.96       12.77      2.08 o 
   5   8   8      616.82      594.19     41.67 o 
   6   8   8      346.67      339.82     21.47 o 
   7   8   8        4.95        7.32      2.22 o 
   8   8   8        0.32       -0.79      2.09 o 
   9   8   8       17.77       22.53      3.94 o 
   1   9   8        1.13        0.91      0.97 o 
   2   9   8     1439.85     1476.82     52.59 o 
   3   9   8      849.46      850.52     40.61 o 
   4   9   8        2.20        0.33      1.57 o 
   5   9   8      167.86      167.48      9.49 o 
   6   9   8      272.77      255.84     19.77 o 
   7   9   8      144.14      140.48     11.05 o 
   8   9   8       11.07       10.78      3.66 o 
   9   9   8       35.24       30.98      4.88 o 
   0  10   8       83.06       57.76      3.66 o 
   1  10   8        1.44        4.44      1.25 o 
   2  10   8      203.57      197.47      7.19 o 
   3  10   8      111.49      111.63      6.87 o 
   4  10   8       42.00       38.78      2.89 o 
   5  10   8       82.59       80.61      5.58 o 
   6  10   8       74.62       69.67      4.22 o 
   7  10   8        5.64        3.90      2.61 o 
   8  10   8       87.70      111.87      7.04 o 
   1  11   8        0.85        1.07      1.39 o 
   2  11   8        0.24        0.86      1.39 o 
   3  11   8        3.79        7.66      1.82 o 
   4  11   8        1.77        1.18      1.71 o 
   5  11   8       52.88       38.33      3.81 o 
   6  11   8       64.21       65.47      5.43 o 
   7  11   8        0.12       -0.17      3.03 o 
   8  11   8      124.89      160.29      8.50 o 
   0  12   8       19.83       26.85      3.44 o 
   1  12   8        6.70        4.42      1.67 o 
   2  12   8       44.62       29.32      2.99 o 
   3  12   8       75.06       67.83      3.73 o 
   4  12   8       15.12       16.59      2.51 o 
   5  12   8       51.04       54.64      4.62 o 
   6  12   8       79.61       85.79      6.33 o 
   7  12   8       34.73       36.76      5.26 o 
   1  13   8      199.66      208.91      6.40 o 
   2  13   8      136.77      119.68      5.74 o 
   3  13   8      176.26      200.63      6.59 o 
   4  13   8      195.40      222.18      9.73 o 
   5  13   8       27.26       36.23      3.91 o 
   6  13   8        2.92        5.27      3.28 o 
   0  14   8      394.49      424.20     16.34 o 
   1  14   8       25.78       32.53      4.41 o 
   2  14   8      276.61      258.73      9.51 o 
   3  14   8      262.01      266.88     15.42 o 
   4  14   8        1.73        3.16      2.91 o 
   1  15   8        0.04       -1.86      3.56 o 
   2  15   8       68.86       77.82      7.46 o 
   3  15   8      102.73      111.06     14.03 o 
   1   1   9       33.53       39.07      2.71 o 
   2   1   9      266.91      285.52     12.83 o 
   3   1   9      531.14      637.55     31.27 o 
   4   1   9       59.58       78.09      4.95 o 
   5   1   9       35.34       35.01      2.97 o 
   6   1   9     1103.76     1127.47     82.42 o 
   7   1   9      288.11      247.96     16.22 o 
   8   1   9       95.88       78.42      4.79 o 
   9   1   9       31.57       35.74      2.92 o 
  10   1   9       51.31       56.87      3.83 o 
  11   1   9        0.06        1.64      3.03 o 
   0   2   9     2091.49     2253.93     93.09 o 
   1   2   9     1682.42     1975.56     57.68 o 
   2   2   9       33.36       48.78      2.79 o 
   3   2   9      283.92      292.84     15.23 o 
   4   2   9      155.14      132.59      7.96 o 
   5   2   9        1.21        2.27      0.96 o 
   6   2   9      605.91      581.17     41.54 o 
   7   2   9      215.52      207.85     16.55 o 
   8   2   9        3.77        8.14      1.75 o 
   9   2   9        1.89        2.80      1.93 o 
  10   2   9        5.04        3.53      2.27 o 
  11   2   9      343.84      366.85     11.44 o 
   1   3   9      236.29      244.75     10.20 o 
   2   3   9     1413.93     1745.92     70.77 o 
   3   3   9      638.20      677.84     32.02 o 
   4   3   9       72.17       68.66      4.27 o 
   5   3   9        9.32        9.35      1.21 o 
   6   3   9       12.40       15.55      1.61 o 
   7   3   9        3.62        1.93      1.30 o 
   8   3   9       43.90       55.68      5.08 o 
   9   3   9      211.69      212.47     18.61 o 
  10   3   9        0.68        1.99      2.30 o 
  11   3   9       22.39       27.84      4.39 o 
   0   4   9      628.82      699.09     26.34 o 
   1   4   9        9.11        8.16      0.79 o 
   2   4   9      399.00      398.72     20.43 o 
   3   4   9      727.52      798.90     39.23 o 
   4   4   9      544.87      521.54     23.72 o 
   5   4   9       63.58       63.00      2.60 o 
   6   4   9      267.90      256.82     18.79 o 
   7   4   9        0.84        1.32      1.60 o 
   8   4   9       48.58       47.79      3.42 o 
   9   4   9       12.29       15.26      2.80 o 
  10   4   9       58.05       50.31      5.54 o 
   1   5   9       48.59       50.95      2.20 o 
   2   5   9     1226.30     1403.54     62.35 o 
   3   5   9      540.31      549.84     28.70 o 
   4   5   9      127.22      124.88      6.18 o 
   5   5   9      953.59      973.14     56.97 o 
   6   5   9      727.60      723.66     57.94 o 
   7   5   9       17.10       14.14      2.32 o 
   8   5   9       45.98       44.01      3.47 o 
   9   5   9       31.21       31.13      3.41 o 
  10   5   9        7.77        7.59      2.77 o 
   0   6   9      146.12      111.76      5.65 o 
   1   6   9      209.27      212.66      8.67 o 
   2   6   9       49.54       55.49      3.22 o 
   3   6   9      318.12      291.88     13.88 o 
   4   6   9       92.08       86.30      5.42 o 
   5   6   9       49.64       57.46      3.83 o 
   6   6   9        3.05        2.73      1.65 o 
   7   6   9       21.18       20.28      2.64 o 
   8   6   9      152.32      135.27     10.02 o 
   9   6   9       14.26       11.96      2.80 o 
  10   6   9       21.69       15.75      4.23 o 
   1   7   9        9.78        7.46      1.06 o 
   2   7   9      468.74      458.86     20.12 o 
   3   7   9      127.21      114.05      5.43 o 
   4   7   9      750.94      767.96     43.85 o 
   5   7   9     1706.18     1790.18    121.79 o 
   6   7   9      343.77      355.38     29.02 o 
   7   7   9      297.35      304.04     22.32 o 
   8   7   9      126.88      115.64      9.72 o 
   9   7   9        6.85        7.16      2.95 o 
  10   7   9       35.23       42.92      5.50 o 
   0   8   9     1608.72     1542.66    105.44 o 
   1   8   9      371.39      392.03     16.51 o 
   2   8   9      212.46      223.83      9.37 o 
   3   8   9      535.45      537.22     27.31 o 
   4   8   9      574.42      621.12     37.41 o 
   5   8   9       54.32       49.33      3.27 o 
   6   8   9        2.43        0.47      1.80 o 
   7   8   9        3.31        5.03      2.26 o 
   8   8   9        0.22       -1.43      2.24 o 
   9   8   9       56.45       61.06      6.14 o 
   1   9   9      145.08      124.54      6.17 o 
   2   9   9       77.85       72.25      3.57 o 
   3   9   9       93.34       98.21      6.87 o 
   4   9   9      254.72      268.66     14.63 o 
   5   9   9       40.99       36.96      3.52 o 
   6   9   9       26.08       20.64      3.22 o 
   7   9   9        0.00       -0.37      2.22 o 
   8   9   9       34.43       36.11      4.62 o 
   9   9   9      102.22      113.65      7.50 o 
   0  10   9      798.79      821.73     48.11 o 
   1  10   9      175.30      130.78      5.43 o 
   2  10   9        0.41        1.11      1.24 o 
   3  10   9       99.16       95.07      4.59 o 
   4  10   9        5.17        5.88      2.07 o 
   5  10   9       10.93        6.81      2.38 o 
   6  10   9        6.44        6.65      2.65 o 
   7  10   9        8.44       12.74      3.14 o 
   8  10   9        0.89        0.04      3.13 o 
   1  11   9       11.57       10.84      1.87 o 
   2  11   9       80.92       81.99      4.83 o 
   3  11   9       88.10       84.05      5.79 o 
   4  11   9       11.25        7.76      2.26 o 
   5  11   9      155.51      140.58     13.73 o 
   6  11   9       37.99       46.48      4.38 o 
   7  11   9       47.15       66.14      6.12 o 
   0  12   9       21.04       25.94      4.13 o 
   1  12   9       60.42       55.60      4.27 o 
   2  12   9        2.86        4.72      2.35 o 
   3  12   9        2.16        2.92      1.80 o 
   4  12   9       41.10       46.52      3.51 o 
   5  12   9        4.96        1.53      2.36 o 
   6  12   9        0.15       -0.87      2.76 o 
   1  13   9        6.65       12.32      2.93 o 
   2  13   9       60.20       68.43      5.13 o 
   3  13   9       70.91       52.67      8.58 o 
   4  13   9       12.19       13.15      3.77 o 
   5  13   9       28.21       33.20      4.91 o 
   0  14   9        1.18        2.66      4.34 o 
   1  14   9       25.70       35.16      4.57 o 
   2  14   9       23.93       26.50      4.56 o 
   3  14   9      101.12       85.59      6.50 o 
   4  14   9       19.87       20.85      4.04 o 
   1  15   9        6.05        0.57      3.79 o 
   2  15   9       87.61      124.21      9.05 o 
   0   0  10      761.80      988.53     50.84 o 
   1   0  10     1654.11     1832.15     94.05 o 
   2   0  10     1499.30     1702.57    127.19 o 
   3   0  10      382.28      553.66     41.62 o 
   4   0  10      273.38      290.00     23.22 o 
   5   0  10       18.80       17.68      2.01 o 
   6   0  10      176.78      190.17     17.15 o 
   7   0  10        9.84        2.38      1.80 o 
   8   0  10       29.66       38.31      3.38 o 
   9   0  10        0.95        2.48      2.22 o 
  10   0  10      109.65      115.67     17.77 o 
  11   0  10        1.78        3.90      4.84 o 
   1   1  10       10.90        9.76      0.83 o 
   2   1  10      303.89      376.87     18.64 o 
   3   1  10        6.40        8.31      0.93 o 
   4   1  10       75.24       58.08      3.80 o 
   5   1  10       21.93       16.83      1.46 o 
   6   1  10      177.65      160.83     10.13 o 
   7   1  10        6.04        4.30      1.37 o 
   8   1  10      616.35      564.64     39.63 o 
   9   1  10       44.19       44.79      3.41 o 
  10   1  10        0.39       -0.96      2.05 o 
  11   1  10        0.03       -1.21      2.93 o 
   0   2  10        2.99        2.74      1.11 o 
   1   2  10       38.34       38.63      1.88 o 
   2   2  10      220.60      274.46     12.97 o 
   3   2  10      761.81      815.66     41.31 o 
   4   2  10        4.77        5.62      0.98 o 
   5   2  10      368.29      396.94     21.19 o 
   6   2  10     1957.65     1900.98    119.26 o 
   7   2  10       92.51       84.31      5.43 o 
   8   2  10      523.39      477.06     41.50 o 
   9   2  10       35.14       35.51      3.48 o 
  10   2  10        2.03        2.48      2.26 o 
   1   3  10      218.89      239.70      9.59 o 
   2   3  10      867.85     1047.65     46.05 o 
   3   3  10       61.22       74.10      3.64 o 
   4   3  10       64.29       70.32      3.46 o 
   5   3  10       15.00       10.53      1.29 o 
   6   3  10       61.67       56.81      3.71 o 
   7   3  10       53.31       44.29      3.68 o 
   8   3  10      220.53      178.72     14.73 o 
   9   3  10       14.49       11.18      2.41 o 
  10   3  10      279.63      264.50     20.34 o 
   0   4  10     1261.12     1366.43     50.30 o 
   1   4  10       33.38       32.58      1.43 o 
   2   4  10       17.93       24.21      1.27 o 
   3   4  10        0.39        0.30      0.71 o 
   4   4  10       30.82       31.87      1.71 o 
   5   4  10       20.16       22.65      1.72 o 
   6   4  10      393.21      344.92     23.65 o 
   7   4  10       69.18       58.81      5.90 o 
   8   4  10      104.63       94.72      6.81 o 
   9   4  10       38.24       28.55      3.27 o 
  10   4  10      158.00      173.46     17.70 o 
   1   5  10        1.61        1.81      0.72 o 
   2   5  10        6.26        2.76      0.84 o 
   3   5  10       38.66       35.61      2.12 o 
   4   5  10     1599.09     1646.90     89.10 o 
   5   5  10      246.42      271.71     16.93 o 
   6   5  10     2080.46     2122.98    166.55 o 
   7   5  10        5.26        4.33      1.91 o 
   8   5  10      149.09      149.05     11.07 o 
   9   5  10       31.03       41.05      4.24 o 
  10   5  10       48.54       37.44      4.38 o 
   0   6  10        3.23        1.43      1.12 o 
   1   6  10      219.43      249.51     10.43 o 
   2   6  10        0.44        0.54      0.83 o 
   3   6  10      168.19      160.28      6.86 o 
   4   6  10     3541.86     3722.95    206.56 o 
   5   6  10       44.17       44.75      2.66 o 
   6   6  10       90.86       95.96      7.09 o 
   7   6  10       58.41       70.55      5.86 o 
   8   6  10        0.02       -0.14      2.12 o 
   9   6  10        2.72       -0.89      2.34 o 
  10   6  10        3.54        4.00      3.02 o 
   1   7  10       78.91       65.95      3.68 o 
   2   7  10       15.85       15.94      1.52 o 
   3   7  10        0.60        1.51      1.06 o 
   4   7  10      231.09      231.41     13.81 o 
   5   7  10      245.80      249.24     20.28 o 
   6   7  10       76.55       82.85      7.41 o 
   7   7  10       22.82       19.89      3.01 o 
   8   7  10        0.09        0.78      2.24 o 
   9   7  10       68.36       71.40      5.93 o 
   0   8  10     2285.58     2168.62    136.82 o 
   1   8  10       75.58       64.28      2.52 o 
   2   8  10      387.16      366.15     20.97 o 
   3   8  10      108.20      102.08      5.77 o 
   4   8  10      380.50      348.91     28.97 o 
   5   8  10       12.63       12.09      2.55 o 
   6   8  10        6.22        4.83      2.22 o 
   7   8  10       16.59       12.78      2.84 o 
   8   8  10       49.37       48.17      5.12 o 
   9   8  10        2.11        4.07      2.93 o 
   1   9  10       30.34       18.55      1.78 o 
   2   9  10      631.01      675.96     34.58 o 
   3   9  10        9.62        7.99      1.89 o 
   4   9  10        1.82        2.25      1.75 o 
   5   9  10        3.46        3.81      2.20 o 
   6   9  10        1.80        2.65      2.20 o 
   7   9  10        0.04       -0.34      2.22 o 
   8   9  10      161.49      151.20     13.76 o 
   0  10  10      565.33      486.93     35.86 o 
   1  10  10       87.30       54.55      3.33 o 
   2  10  10      151.71      157.89     10.63 o 
   3  10  10        3.83        3.48      1.64 o 
   4  10  10      110.00      104.31      5.95 o 
   5  10  10       28.73       30.43      3.52 o 
   6  10  10       19.24       17.41      3.10 o 
   7  10  10       39.33       35.68      4.22 o 
   8  10  10       10.81       11.44      3.43 o 
   1  11  10        2.05        3.42      1.75 o 
   2  11  10       20.66       20.02      3.03 o 
   3  11  10        1.21        1.25      1.93 o 
   4  11  10       75.40       75.26      5.17 o 
   5  11  10        7.80        6.30      2.41 o 
   6  11  10        7.40        5.40      3.28 o 
   7  11  10       36.74       37.08      5.04 o 
   0  12  10       73.13       62.44      5.68 o 
   1  12  10       38.06       36.11      3.32 o 
   2  12  10      115.48      110.05      7.24 o 
   3  12  10       33.85       28.48      3.29 o 
   4  12  10       78.76       89.78      5.95 o 
   5  12  10       16.69       14.62      3.40 o 
   6  12  10        2.55        1.54      2.87 o 
   1  13  10       15.02       19.73      3.39 o 
   2  13  10       21.52       21.73      3.49 o 
   3  13  10        8.75       12.91      3.06 o 
   4  13  10       36.18       33.28      3.75 o 
   5  13  10       16.10       25.78      4.22 o 
   0  14  10        0.08        0.77      4.17 o 
   1  14  10       41.82       50.82      5.18 o 
   2  14  10       79.67       90.15      6.51 o 
   3  14  10      235.92      253.47      9.92 o 
   4  14  10      117.38      128.48     11.13 o 
   1   1  11      209.13      227.04     11.18 o 
   2   1  11       86.84       84.69      4.98 o 
   3   1  11      334.15      387.31     19.75 o 
   4   1  11        6.87        9.33      1.13 o 
   5   1  11      426.45      414.82     25.80 o 
   6   1  11      925.10      835.01     50.32 o 
   7   1  11     1674.35     1556.35     99.70 o 
   8   1  11       39.04       39.05      2.71 o 
   9   1  11      177.11      172.73     13.62 o 
  10   1  11      107.70      101.32     10.27 o 
   0   2  11      584.93      612.98     25.56 o 
   1   2  11     5253.93     6085.20    193.90 o 
   2   2  11       80.04       55.30      3.46 o 
   3   2  11      438.18      447.81     24.16 o 
   4   2  11      299.24      301.64     18.28 o 
   5   2  11      211.55      231.22     14.00 o 
   6   2  11      104.84       93.58      5.78 o 
   7   2  11        2.95        2.38      1.29 o 
   8   2  11      100.34       83.32      6.93 o 
   9   2  11       26.94       17.64      2.67 o 
  10   2  11        3.61        2.16      2.47 o 
   1   3  11      557.58      686.94     25.60 o 
   2   3  11     1095.66     1191.96     44.06 o 
   3   3  11      138.41      159.92      7.65 o 
   4   3  11      285.04      317.89     18.34 o 
   5   3  11      494.37      490.83     27.34 o 
   6   3  11      276.83      270.16     17.40 o 
   7   3  11        2.75        2.89      1.55 o 
   8   3  11       68.50       64.50      6.06 o 
   9   3  11      554.41      518.05     44.55 o 
  10   3  11       10.20        5.01      2.69 o 
   0   4  11      117.90      126.09      4.35 o 
   1   4  11        0.00        0.33      0.73 o 
   2   4  11       83.69       98.17      5.15 o 
   3   4  11        0.15        2.60      0.85 o 
   4   4  11     1110.83     1163.91     72.55 o 
   5   4  11       93.43      104.86      7.79 o 
   6   4  11      201.67      197.69     13.14 o 
   7   4  11       91.02       71.83      7.23 o 
   8   4  11      303.77      258.93     24.75 o 
   9   4  11        1.78        0.82      2.22 o 
  10   4  11       45.49       44.25      4.15 o 
   1   5  11       27.14       27.33      1.41 o 
   2   5  11       88.00       87.14      4.76 o 
   3   5  11      358.58      350.52     17.58 o 
   4   5  11       52.56       42.65      3.48 o 
   5   5  11      261.17      236.61     18.09 o 
   6   5  11      141.09      117.11     10.99 o 
   7   5  11        0.36        0.02      1.78 o 
   8   5  11      124.60      103.24     10.32 o 
   9   5  11        3.14        9.20      2.59 o 
  10   5  11       22.26       17.09      3.43 o 
   0   6  11      229.28      224.02     18.91 o 
   1   6  11        6.51        9.22      1.09 o 
   2   6  11       84.29       76.85      3.28 o 
   3   6  11       27.48       32.91      2.06 o 
   4   6  11       45.38       39.89      2.42 o 
   5   6  11       30.71       24.79      2.33 o 
   6   6  11      124.01      111.24      9.48 o 
   7   6  11       98.47      109.59      8.07 o 
   8   6  11       10.15       13.44      2.96 o 
   9   6  11        3.52        2.13      2.52 o 
   1   7  11       80.43       63.64      3.12 o 
   2   7  11       60.82       59.89      2.98 o 
   3   7  11      675.36      692.63     36.78 o 
   4   7  11        2.83        2.08      1.58 o 
   5   7  11      293.85      306.93     25.09 o 
   6   7  11      225.10      212.06     16.13 o 
   7   7  11        0.79        5.29      2.41 o 
   8   7  11      148.79      146.10     10.92 o 
   9   7  11        3.07        1.79      2.74 o 
   0   8  11      147.08      127.83      7.44 o 
   1   8  11      443.68      405.31     21.49 o 
   2   8  11       24.85       16.10      1.87 o 
   3   8  11      349.12      375.66     20.41 o 
   4   8  11       96.33       98.12      8.63 o 
   5   8  11       27.07       22.89      2.80 o 
   6   8  11        3.16        2.42      2.04 o 
   7   8  11       17.88       11.26      2.90 o 
   8   8  11       51.67       62.61      6.71 o 
   9   8  11       61.83       55.26      8.33 o 
   1   9  11      175.39      143.61      8.80 o 
   2   9  11      162.04      143.46     10.83 o 
   3   9  11      239.15      228.40     17.74 o 
   4   9  11       89.98       83.77      4.92 o 
   5   9  11        0.16        0.32      1.87 o 
   6   9  11        1.29        0.31      2.11 o 
   7   9  11       71.35       78.54      5.77 o 
   8   9  11        8.46       11.76      3.33 o 
   0  10  11      586.54      522.66     42.25 o 
   1  10  11     1179.21      988.36     53.46 o 
   2  10  11        4.94        3.75      2.24 o 
   3  10  11       46.94       49.66      3.70 o 
   4  10  11       38.17       40.36      3.53 o 
   5  10  11       74.88       77.11      6.02 o 
   6  10  11        8.64       11.87      3.06 o 
   7  10  11       20.28       18.94      4.07 o 
   1  11  11        3.12        2.74      1.77 o 
   2  11  11       52.88       40.63      3.77 o 
   3  11  11      145.88      135.79      7.28 o 
   4  11  11        0.19        1.25      2.13 o 
   5  11  11        0.56        0.85      2.19 o 
   6  11  11       82.57       79.74      5.89 o 
   7  11  11      175.15      178.06     22.14 o 
   0  12  11       20.29       25.73      4.38 o 
   1  12  11       42.70       46.55      3.92 o 
   2  12  11        7.82       12.01      2.96 o 
   3  12  11       49.17       47.89      6.72 o 
   4  12  11        3.62        9.30      2.79 o 
   5  12  11        0.99       -1.04      2.30 o 
   6  12  11       12.96       14.27      3.39 o 
   1  13  11       27.50       33.87      3.97 o 
   2  13  11      116.64      107.81      6.41 o 
   3  13  11       19.19       20.40      3.63 o 
   4  13  11        3.74        9.11      3.03 o 
   5  13  11        4.86        9.98      3.30 o 
   0  14  11      117.90      126.33     10.54 o 
   1  14  11        0.00       -0.04      2.99 o 
   2  14  11       14.41       19.59      4.43 o 
   3  14  11       36.00       32.93      4.42 o 
   0   0  12        3.26       10.49      1.60 o 
   1   0  12       20.25       30.52      2.60 o 
   2   0  12      105.86      128.64      8.23 o 
   3   0  12       26.97       26.11      2.44 o 
   4   0  12        8.75       11.92      1.76 o 
   5   0  12      239.60      256.49     25.47 o 
   6   0  12     1188.76     1215.35    141.42 o 
   7   0  12        3.36       12.04      2.42 o 
   8   0  12       89.51       73.84      8.15 o 
   9   0  12       16.62       12.16      3.30 o 
  10   0  12       88.37       82.79     28.83 o 
   1   1  12       60.05       62.15      3.17 o 
   2   1  12       44.76       54.37      3.36 o 
   3   1  12        6.57        6.78      0.96 o 
   4   1  12      738.06      786.13     45.82 o 
   5   1  12       10.00        6.56      1.24 o 
   6   1  12       10.36        8.01      1.44 o 
   7   1  12      175.11      187.13     10.94 o 
   8   1  12        0.01        0.52      1.49 o 
   9   1  12       97.13       97.16      7.85 o 
  10   1  12       10.07        8.62      3.37 o 
   0   2  12      125.96      114.61      5.55 o 
   1   2  12      130.02      121.99      5.29 o 
   2   2  12      488.57      565.46     25.43 o 
   3   2  12        0.21        1.07      0.89 o 
   4   2  12      101.50       90.21      4.76 o 
   5   2  12       33.09       34.15      3.03 o 
   6   2  12       50.86       36.65      2.45 o 
   7   2  12      293.38      299.26     23.76 o 
   8   2  12        8.98        9.47      2.14 o 
   9   2  12       33.49       34.77      3.49 o 
  10   2  12       42.61       28.14      3.65 o 
   1   3  12        2.19        5.75      1.12 o 
   2   3  12     1703.40     2024.51     88.60 o 
   3   3  12     1268.65     1390.50     63.20 o 
   4   3  12        7.91        6.93      1.22 o 
   5   3  12      686.40      704.59     45.43 o 
   6   3  12        4.80        3.15      1.43 o 
   7   3  12      323.48      273.26     24.73 o 
   8   3  12        4.39        4.07      2.18 o 
   9   3  12      125.32      135.01     12.50 o 
  10   3  12       21.86       26.82      3.74 o 
   0   4  12     1060.92     1084.53     73.57 o 
   1   4  12      284.08      303.30      8.38 o 
   2   4  12        2.30        5.21      1.04 o 
   3   4  12      127.58      140.58      7.12 o 
   4   4  12      642.67      689.42     41.41 o 
   5   4  12      299.58      306.94     18.90 o 
   6   4  12       11.70       15.41      1.93 o 
   7   4  12      119.13      118.93     10.95 o 
   8   4  12        0.44        1.17      1.98 o 
   9   4  12       73.91       89.84      7.40 o 
  10   4  12       74.81       92.07      6.58 o 
   1   5  12      642.44      633.52     23.13 o 
   2   5  12       59.83       63.03      4.16 o 
   3   5  12      833.33      884.84     50.54 o 
   4   5  12     1962.94     1942.91    112.17 o 
   5   5  12      273.52      297.01     15.98 o 
   6   5  12     1038.94     1030.09     85.46 o 
   7   5  12       10.04        9.08      2.36 o 
   8   5  12       76.55       85.05      8.19 o 
   9   5  12        1.14        1.82      2.41 o 
   0   6  12        4.28        5.32      1.81 o 
   1   6  12       25.44       24.37      1.91 o 
   2   6  12     1093.40     1050.02     34.14 o 
   3   6  12        3.88        1.14      1.12 o 
   4   6  12     4079.12     4208.54    227.93 o 
   5   6  12        0.00        0.97      1.52 o 
   6   6  12       27.58       25.49      2.84 o 
   7   6  12      302.97      307.93     24.56 o 
   8   6  12       87.31      101.90      7.18 o 
   9   6  12       37.36       30.09      3.75 o 
   1   7  12      105.17       82.63      3.05 o 
   2   7  12       16.66       12.11      1.72 o 
   3   7  12      378.17      352.75     18.36 o 
   4   7  12      373.19      387.39     22.87 o 
   5   7  12      616.82      562.25     45.30 o 
   6   7  12      281.88      247.19     20.72 o 
   7   7  12       66.52       58.00      5.98 o 
   8   7  12        0.68       -0.10      2.25 o 
   9   7  12        0.02       -0.23      2.55 o 
   0   8  12       11.93        9.02      2.28 o 
   1   8  12      616.26      609.38     28.84 o 
   2   8  12      321.35      283.61     13.48 o 
   3   8  12      228.68      211.26      8.39 o 
   4   8  12      995.72     1013.92     73.58 o 
   5   8  12      183.01      144.77     14.03 o 
   6   8  12        6.72        6.92      2.55 o 
   7   8  12       15.14       16.09      3.36 o 
   8   8  12       35.31       36.74      4.44 o 
   1   9  12       74.69       81.10      3.39 o 
   2   9  12      546.61      531.64     28.46 o 
   3   9  12      473.34      493.48     34.34 o 
   4   9  12      397.35      396.57     25.53 o 
   5   9  12        2.91        5.13      2.17 o 
   6   9  12       49.25       45.57      6.10 o 
   7   9  12       76.57       70.03     10.11 o 
   8   9  12       16.29       15.15      3.61 o 
   0  10  12      290.44      256.72     17.75 o 
   1  10  12        1.48       -0.48      1.42 o 
   2  10  12       37.79       31.91      3.47 o 
   3  10  12       89.60       79.70      4.38 o 
   4  10  12        0.20        2.15      2.11 o 
   5  10  12       31.48       30.31      3.44 o 
   6  10  12      109.04      121.31     12.10 o 
   7  10  12       15.88       22.82      4.02 o 
   1  11  12        6.09        4.23      1.90 o 
   2  11  12        6.99        7.38      2.56 o 
   3  11  12       36.25       35.35      4.40 o 
   4  11  12       62.87       66.83      4.43 o 
   5  11  12       25.74       26.00      3.54 o 
   6  11  12       77.72       87.06      6.58 o 
   0  12  12       11.91        5.59      3.31 o 
   1  12  12        1.40        4.24      2.20 o 
   2  12  12        0.56        1.40      2.37 o 
   3  12  12       17.02       19.78      3.53 o 
   4  12  12       13.69        9.85      2.89 o 
   5  12  12        0.30       -2.39      2.39 o 
   1  13  12      126.09      130.04      6.39 o 
   2  13  12       12.34       13.02      3.20 o 
   3  13  12      178.72      188.03     13.09 o 
   4  13  12       90.83       96.30     11.30 o 
   0  14  12      154.99      206.21     15.65 o 
   1  14  12        2.57        3.27      3.38 o 
   2  14  12       40.14       48.74      5.54 o 
   1   1  13        1.65        1.21      0.72 o 
   2   1  13      232.34      275.40     12.85 o 
   3   1  13      174.35      182.98     10.37 o 
   4   1  13      892.72     1038.64     61.30 o 
   5   1  13       72.24       73.05      4.48 o 
   6   1  13       40.66       30.74      2.28 o 
   7   1  13       28.09       21.04      2.09 o 
   8   1  13        5.37        5.56      1.99 o 
   9   1  13       36.97       42.07      5.65 o 
  10   1  13        9.43       17.73      3.94 o 
   0   2  13      331.24      359.37     14.54 o 
   1   2  13      154.13      146.38      8.64 o 
   2   2  13        0.13       -0.09      0.74 o 
   3   2  13       33.18       32.14      2.26 o 
   4   2  13      238.65      244.37     15.19 o 
   5   2  13        0.15        1.30      1.19 o 
   6   2  13      126.62      128.40     10.21 o 
   7   2  13      109.74      108.90      8.00 o 
   8   2  13      212.56      191.33     20.53 o 
   9   2  13        0.21        0.52      2.44 o 
  10   2  13       15.30       20.11      3.74 o 
   1   3  13      112.75      100.92      4.60 o 
   2   3  13       30.29       25.10      1.77 o 
   3   3  13      155.51      175.21     12.66 o 
   4   3  13      124.23      140.61      8.57 o 
   5   3  13        0.12        1.24      1.27 o 
   6   3  13       20.91       19.85      2.06 o 
   7   3  13        2.14        3.47      1.74 o 
   8   3  13       61.17       48.11      5.23 o 
   9   3  13       20.69       30.52      3.53 o 
  10   3  13        3.63        3.32      3.13 o 
   0   4  13       34.05       40.91      3.03 o 
   1   4  13        0.49       -0.38      0.95 o 
   2   4  13       92.85       87.99      5.01 o 
   3   4  13       12.97       15.81      1.67 o 
   4   4  13        5.01        5.49      1.38 o 
   5   4  13       38.11       34.85      2.32 o 
   6   4  13      224.30      196.10     13.01 o 
   7   4  13        5.07        4.01      1.91 o 
   8   4  13        8.23        8.63      2.54 o 
   9   4  13       37.31       43.80      4.23 o 
   1   5  13      123.15      118.99      3.40 o 
   2   5  13       16.66       17.08      1.73 o 
   3   5  13        1.14        3.10      1.34 o 
   4   5  13        3.13        0.33      1.38 o 
   5   5  13       13.49       12.18      1.84 o 
   6   5  13      271.45      264.27     22.60 o 
   7   5  13       85.82       70.76      5.85 o 
   8   5  13        1.29       -1.85      2.06 o 
   9   5  13        0.01       -2.38      2.38 o 
   0   6  13      285.20      299.20     15.61 o 
   1   6  13        0.00        0.47      1.14 o 
   2   6  13      282.08      243.93     12.56 o 
   3   6  13      296.88      269.59     16.35 o 
   4   6  13       31.10       30.66      2.49 o 
   5   6  13      178.65      149.14     11.07 o 
   6   6  13       76.41       74.19      8.38 o 
   7   6  13       28.77       32.74      5.49 o 
   8   6  13        2.22        2.86      2.70 o 
   9   6  13       15.50       16.89      3.88 o 
   1   7  13       58.92       70.46      3.03 o 
   2   7  13      155.27      145.40      6.90 o 
   3   7  13        8.95       13.18      1.88 o 
   4   7  13       88.54       76.99      3.99 o 
   5   7  13      355.58      334.41     31.45 o 
   6   7  13       46.96       36.76      5.29 o 
   7   7  13       95.42       82.17      7.25 o 
   8   7  13        9.09        9.56      3.23 o 
   0   8  13        0.24        1.37      1.94 o 
   1   8  13      164.27      154.23      7.44 o 
   2   8  13       71.22       58.34      3.12 o 
   3   8  13       31.77       25.79      2.57 o 
   4   8  13      183.66      170.35     14.70 o 
   5   8  13        2.68        2.56      2.27 o 
   6   8  13      474.15      471.51     39.67 o 
   7   8  13      141.95      137.04     12.85 o 
   8   8  13       35.98       35.15      5.85 o 
   1   9  13      105.79       79.96      5.38 o 
   2   9  13       90.68       83.91      4.13 o 
   3   9  13       42.50       39.12      4.18 o 
   4   9  13        0.19        0.25      2.02 o 
   5   9  13       40.89       25.99      3.31 o 
   6   9  13       31.75       25.33      3.80 o 
   7   9  13        2.93        1.90      2.91 o 
   0  10  13       80.44       72.23      6.82 o 
   1  10  13       42.01       50.90      3.31 o 
   2  10  13        1.46        1.04      2.09 o 
   3  10  13        8.57       10.40      2.51 o 
   4  10  13      191.96      192.05     14.30 o 
   5  10  13       42.05       39.91      3.87 o 
   6  10  13       39.02       34.78      3.82 o 
   7  10  13        8.18        3.18      3.05 o 
   1  11  13       29.00       24.39      2.82 o 
   2  11  13      187.36      188.42     10.96 o 
   3  11  13        1.10        0.93      2.31 o 
   4  11  13      116.99      109.38      6.82 o 
   5  11  13       93.53      114.32      8.85 o 
   6  11  13        8.97        7.85      3.02 o 
   0  12  13       12.56       22.30      4.43 o 
   1  12  13        2.65       -0.28      2.13 o 
   2  12  13       43.50       45.17      4.35 o 
   3  12  13      211.99      220.94     19.38 o 
   4  12  13        0.79        0.20      2.56 o 
   5  12  13       71.42       94.37      8.05 o 
   1  13  13       22.13       22.10      3.76 o 
   2  13  13        3.46        2.68      2.78 o 
   3  13  13       10.90       12.35      3.60 o 
   0  14  13       72.57      114.40     14.80 o 
   0   0  14      176.55      169.93     11.18 o 
   1   0  14       15.72        9.01      2.22 o 
   2   0  14     1703.17     2089.15    198.34 o 
   3   0  14     2064.79     2372.41    219.58 o 
   4   0  14      442.21      472.61     53.69 o 
   5   0  14     1298.09     1311.26    138.44 o 
   6   0  14       12.43       14.29      2.66 o 
   7   0  14        5.89        9.09      2.64 o 
   8   0  14       66.03       67.08      4.95 o 
   9   0  14       17.73       12.26      3.89 o 
   1   1  14        5.85        9.34      1.39 o 
   2   1  14        4.77        6.26      1.36 o 
   3   1  14       85.90       88.28      6.24 o 
   4   1  14      523.29      530.47     34.55 o 
   5   1  14      123.40       95.65      7.56 o 
   6   1  14      122.05      109.60      9.24 o 
   7   1  14       89.04       70.11      7.15 o 
   8   1  14       31.11       31.98      2.99 o 
   9   1  14       67.62       52.62      5.11 o 
  10   1  14      198.30      120.54     14.20 o 
   0   2  14      560.74      590.85     32.15 o 
   1   2  14       72.77       62.38      3.79 o 
   2   2  14       16.30       20.84      1.65 o 
   3   2  14     1228.47     1348.61     60.52 o 
   4   2  14      299.13      326.01     19.56 o 
   5   2  14      133.24      135.50      8.60 o 
   6   2  14        0.80       -0.36      1.39 o 
   7   2  14      213.20      181.54     15.11 o 
   8   2  14       18.33       18.10      3.08 o 
   9   2  14       10.59        6.19      2.81 o 
   1   3  14       30.74       30.88      2.16 o 
   2   3  14      433.56      433.01     21.68 o 
   3   3  14      296.60      328.92     14.81 o 
   4   3  14        9.76       11.09      1.79 o 
   5   3  14      149.46      133.49      7.70 o 
   6   3  14      125.46      113.89      7.04 o 
   7   3  14       73.70       74.51      7.00 o 
   8   3  14      504.07      540.34     59.11 o 
   9   3  14       24.74       18.54      3.59 o 
   0   4  14     1953.16     2051.03    121.26 o 
   1   4  14        4.14        3.18      1.22 o 
   2   4  14     1081.24     1140.51     57.57 o 
   3   4  14      698.62      726.54     35.44 o 
   4   4  14       21.35       21.57      2.57 o 
   5   4  14     1043.66     1035.38     58.84 o 
   6   4  14       12.65        9.67      2.23 o 
   7   4  14       81.78       76.01      7.33 o 
   8   4  14        0.77        0.51      2.83 o 
   9   4  14        5.59        5.10      3.40 o 
   1   5  14       46.25       47.88      3.24 o 
   2   5  14      550.66      532.10     19.51 o 
   3   5  14        7.65       12.03      1.75 o 
   4   5  14       17.19       12.82      1.96 o 
   5   5  14      676.45      638.00     36.34 o 
   6   5  14      181.07      186.74     17.21 o 
   7   5  14      272.56      244.91     19.19 o 
   8   5  14       20.66       20.15      3.64 o 
   9   5  14       87.23      102.58     13.51 o 
   0   6  14        0.57        0.60      1.68 o 
   1   6  14        0.02        0.11      1.15 o 
   2   6  14      254.76      253.35      9.39 o 
   3   6  14        0.91        1.33      1.35 o 
   4   6  14     1212.63     1275.26     67.10 o 
   5   6  14        2.69        1.77      1.88 o 
   6   6  14      244.90      234.74     23.55 o 
   7   6  14      155.24      178.13     17.80 o 
   8   6  14      571.28      583.81     55.36 o 
   9   6  14       15.09       18.75      8.55 o 
   1   7  14       43.89       34.89      2.40 o 
   2   7  14      302.46      292.81     11.33 o 
   3   7  14        0.08        0.00      1.36 o 
   4   7  14       35.82       35.63      2.86 o 
   5   7  14       89.27       81.45      7.22 o 
   6   7  14      343.80      319.44     31.72 o 
   7   7  14        8.91        7.94      2.94 o 
   8   7  14        1.61        1.50      2.71 o 
   0   8  14      330.43      249.61     16.59 o 
   1   8  14       53.36       45.03      2.73 o 
   2   8  14      543.10      504.95     19.14 o 
   3   8  14       76.74       85.30      3.89 o 
   4   8  14       42.48       44.27      4.50 o 
   5   8  14      231.99      257.39     19.95 o 
   6   8  14       19.66       22.73      3.70 o 
   7   8  14       16.77       13.23      3.43 o 
   8   8  14        5.64        8.63      3.48 o 
   1   9  14      110.52       84.01      3.58 o 
   2   9  14        4.71        5.79      2.06 o 
   3   9  14       30.08       34.57      3.29 o 
   4   9  14      144.20      159.51      9.64 o 
   5   9  14       72.35       77.25      6.67 o 
   6   9  14       10.18        7.00      2.81 o 
   7   9  14       45.27       42.77      4.71 o 
   0  10  14      270.52      269.10     17.64 o 
   1  10  14       11.27       11.24      2.24 o 
   2  10  14        0.57       -1.22      2.04 o 
   3  10  14      116.17      117.07      7.77 o 
   4  10  14        4.59        4.81      2.43 o 
   5  10  14       23.65       20.32      3.25 o 
   6  10  14       20.21       17.94      3.39 o 
   1  11  14       10.59        8.37      2.28 o 
   2  11  14      114.69      125.47      7.81 o 
   3  11  14        0.41        0.19      2.30 o 
   4  11  14       17.12       20.98      3.40 o 
   5  11  14       70.84       81.11      6.49 o 
   0  12  14       22.91       32.31      5.06 o 
   1  12  14        0.19        1.06      2.53 o 
   2  12  14       33.27       38.70      4.20 o 
   3  12  14      290.85      341.99     25.60 o 
   4  12  14       11.99       12.18      3.57 o 
   1  13  14        0.62       -0.49      2.69 o 
   2  13  14        0.34        0.74      3.33 o 
   1   1  15        6.02        7.43      1.81 o 
   2   1  15       66.33       66.96      3.62 o 
   3   1  15       74.52       77.66      4.58 o 
   4   1  15      383.52      390.93     21.37 o 
   5   1  15       12.36        9.75      1.88 o 
   6   1  15       45.19       50.16      2.85 o 
   7   1  15       15.63       20.08      2.49 o 
   8   1  15       26.16       18.93      2.75 o 
   9   1  15      115.14      117.22     15.82 o 
   0   2  15       79.62       69.42      7.10 o 
   1   2  15       54.94       60.19      4.62 o 
   2   2  15     1066.13     1167.16     52.35 o 
   3   2  15      220.83      249.78     12.51 o 
   4   2  15      101.30      109.33      5.76 o 
   5   2  15        4.21        3.12      1.67 o 
   6   2  15       46.92       42.26      3.38 o 
   7   2  15       76.45       67.45      6.62 o 
   8   2  15        8.79       14.28      3.18 o 
   9   2  15        0.52       -1.38      2.92 o 
   1   3  15      427.02      451.23     14.61 o 
   2   3  15       41.26       37.63      2.37 o 
   3   3  15      557.58      562.37     30.35 o 
   4   3  15      204.74      209.37     12.51 o 
   5   3  15        1.51        1.05      1.69 o 
   6   3  15      110.94      109.17      5.76 o 
   7   3  15       14.41       13.06      2.80 o 
   8   3  15        1.71        0.21      2.76 o 
   9   3  15      160.95      155.21     17.47 o 
   0   4  15       38.50       46.91      3.53 o 
   1   4  15      264.27      260.89     14.26 o 
   2   4  15      262.37      255.61     12.21 o 
   3   4  15       10.67       10.93      1.66 o 
   4   4  15       24.39       23.98      2.32 o 
   5   4  15        1.84        4.61      1.93 o 
   6   4  15        6.87        6.54      2.33 o 
   7   4  15       69.24       61.87      5.85 o 
   8   4  15      174.80      154.81     22.52 o 
   9   4  15        4.69        5.15      3.54 o 
   1   5  15       33.83       28.82      2.22 o 
   2   5  15       12.20       13.29      1.90 o 
   3   5  15        8.08        7.75      1.65 o 
   4   5  15       24.71       22.82      2.30 o 
   5   5  15        2.61        1.08      1.65 o 
   6   5  15      159.02      160.75     12.67 o 
   7   5  15        2.16        6.07      2.94 o 
   8   5  15       27.67       26.85      4.54 o 
   0   6  15       32.80       34.21      3.34 o 
   1   6  15      137.00      129.69      5.14 o 
   2   6  15       43.88       31.69      2.50 o 
   3   6  15       89.09       91.42      4.70 o 
   4   6  15       90.51       73.88      4.40 o 
   5   6  15       29.62       41.30      3.32 o 
   6   6  15       26.98       21.88      3.37 o 
   7   6  15       10.54       18.70      3.45 o 
   8   6  15        8.54        4.90      3.62 o 
   1   7  15        0.80       -0.37      1.29 o 
   2   7  15      164.21      149.66      8.06 o 
   3   7  15      314.35      299.51     15.64 o 
   4   7  15       60.87       63.89      3.69 o 
   5   7  15      653.68      658.52     46.00 o 
   6   7  15      116.24       89.48      7.11 o 
   7   7  15      124.49      141.96     13.30 o 
   8   7  15        1.04        0.69      3.42 o 
   0   8  15      298.83      242.52     14.87 o 
   1   8  15        0.65        0.11      1.42 o 
   2   8  15       59.20       66.67      3.51 o 
   3   8  15      105.59       95.67      6.00 o 
   4   8  15      177.34      199.98     15.87 o 
   5   8  15       27.79       26.05      3.32 o 
   6   8  15       11.54       14.70      3.43 o 
   7   8  15        1.59        2.51      2.89 o 
   1   9  15       87.04       71.25      3.48 o 
   2   9  15       37.62       32.26      3.17 o 
   3   9  15      125.20      107.34     11.49 o 
   4   9  15      178.27      176.47     12.58 o 
   5   9  15        4.35        8.33      2.70 o 
   6   9  15      330.49      345.63     22.66 o 
   7   9  15       18.82       26.43      5.13 o 
   0  10  15      112.25      108.52      6.97 o 
   1  10  15        4.70        5.15      2.13 o 
   2  10  15      511.01      530.84     35.05 o 
   3  10  15      400.89      398.69     27.58 o 
   4  10  15        2.22        4.06      2.54 o 
   5  10  15      109.39      112.68      6.85 o 
   6  10  15       69.36       74.81      7.47 o 
   1  11  15       21.48       22.08      2.92 o 
   2  11  15        5.36        1.74      2.65 o 
   3  11  15        1.30        7.85      3.03 o 
   4  11  15       15.15       13.43      4.08 o 
   5  11  15       90.50      125.60      8.36 o 
   0  12  15      106.02      130.56      9.60 o 
   1  12  15        0.22        0.99      2.81 o 
   2  12  15        8.66        7.13      3.11 o 
   3  12  15        0.02        5.00      3.23 o 
   1  13  15        0.94        3.42      3.55 o 
   0   0  16     1596.66     1661.17     37.38 o 
   1   0  16      381.63      365.17     13.60 o 
   2   0  16      213.86      197.78     16.72 o 
   3   0  16     1042.78     1036.14     58.82 o 
   4   0  16      165.62      165.30      7.24 o 
   5   0  16       43.38       28.20      3.92 o 
   6   0  16       80.73       66.15      5.46 o 
   7   0  16        1.37        2.16      3.46 o 
   8   0  16        5.32        3.02      3.93 o 
   9   0  16       96.46       79.15     12.06 o 
   1   1  16       70.64       68.68      3.74 o 
   2   1  16      558.89      557.89     19.92 o 
   3   1  16      207.17      199.14      6.94 o 
   4   1  16       52.21       42.65      3.02 o 
   5   1  16      471.59      429.14     24.08 o 
   6   1  16      176.16      129.10     10.37 o 
   7   1  16       40.05       34.98      4.37 o 
   8   1  16       64.32       47.76      4.33 o 
   9   1  16       39.76       32.43      5.33 o 
   0   2  16      105.08      107.64      5.76 o 
   1   2  16      447.37      449.93     16.29 o 
   2   2  16      167.11      149.50      5.78 o 
   3   2  16       49.81       49.15      3.45 o 
   4   2  16      311.45      311.11     21.13 o 
   5   2  16       27.71       26.53      2.74 o 
   6   2  16       21.44       19.09      2.65 o 
   7   2  16        2.04        1.43      2.04 o 
   8   2  16       10.70        9.95      2.91 o 
   9   2  16        3.34        0.98      3.16 o 
   1   3  16        0.01        0.04      1.52 o 
   2   3  16       80.22       78.25      4.52 o 
   3   3  16      147.16      139.97      9.88 o 
   4   3  16      232.55      232.50     15.66 o 
   5   3  16      148.21      135.82     12.09 o 
   6   3  16       24.40       26.37      2.95 o 
   7   3  16       38.59       37.39      4.45 o 
   8   3  16      157.59      194.76     24.21 o 
   9   3  16       16.35       21.85      6.41 o 
   0   4  16      632.38      611.93     29.26 o 
   1   4  16      845.38      899.53     43.32 o 
   2   4  16      247.53      232.61     12.90 o 
   3   4  16      143.94      130.00      9.85 o 
   4   4  16      327.64      302.95     18.05 o 
   5   4  16        2.37        2.59      1.82 o 
   6   4  16       32.91       27.79      4.12 o 
   7   4  16      154.69      164.92     25.69 o 
   8   4  16       10.57        8.86      3.60 o 
   1   5  16        5.81        6.58      1.66 o 
   2   5  16      498.25      488.46     22.80 o 
   3   5  16        0.50       -0.82      1.56 o 
   4   5  16       10.49       10.42      2.18 o 
   5   5  16      180.78      167.47     15.02 o 
   6   5  16       64.73       78.22      6.41 o 
   7   5  16       29.58       26.92      4.33 o 
   8   5  16        0.12        1.22      3.21 o 
   0   6  16      669.19      643.16     38.21 o 
   1   6  16      177.95      169.33      7.03 o 
   2   6  16        0.82        0.93      1.51 o 
   3   6  16      323.86      319.02     19.05 o 
   4   6  16       16.86       13.99      2.46 o 
   5   6  16      188.45      178.80     17.41 o 
   6   6  16      238.70      204.75     23.18 o 
   7   6  16      403.94      417.95     47.96 o 
   8   6  16      209.42      215.24     32.30 o 
   1   7  16       78.07       74.47      3.38 o 
   2   7  16      145.00      156.66      6.62 o 
   3   7  16      148.04      130.27      8.81 o 
   4   7  16       44.76       40.91      3.15 o 
   5   7  16      203.98      217.59     19.82 o 
   6   7  16        0.10       -1.26      2.81 o 
   7   7  16        1.31        1.74      3.32 o 
   0   8  16      269.64      234.27     13.85 o 
   1   8  16        5.25        4.38      1.71 o 
   2   8  16        5.07        6.09      1.93 o 
   3   8  16        5.50        3.17      2.12 o 
   4   8  16       78.84       98.03      6.68 o 
   5   8  16        3.18        7.21      2.53 o 
   6   8  16       79.83       78.33      8.47 o 
   7   8  16       77.29       74.65      9.17 o 
   1   9  16       47.19       53.09      3.22 o 
   2   9  16        8.60        5.73      2.22 o 
   3   9  16      253.58      277.22     15.65 o 
   4   9  16      317.54      371.10     21.23 o 
   5   9  16      261.07      258.81     18.50 o 
   6   9  16       15.10       11.48      3.31 o 
   0  10  16        2.07        1.57      2.54 o 
   1  10  16       93.90       94.37      4.47 o 
   2  10  16      386.98      400.45     24.44 o 
   3  10  16       75.01       67.66      6.58 o 
   4  10  16      193.24      197.50     16.44 o 
   5  10  16       19.23       17.81      3.43 o 
   1  11  16        0.09       -2.11      2.11 o 
   2  11  16       27.17       34.61      4.10 o 
   3  11  16        2.24        0.12      2.69 o 
   4  11  16      167.67      191.91     16.88 o 
   0  12  16       16.40       20.60      6.01 o 
   1  12  16       20.13       35.19      4.90 o 
   2  12  16       64.16       90.63      5.84 o 
   1   1  17      341.74      344.11     14.08 o 
   2   1  17      952.91      998.18     39.03 o 
   3   1  17      121.53      125.26      6.28 o 
   4   1  17       39.89       35.93      3.00 o 
   5   1  17       26.96       19.86      2.94 o 
   6   1  17        0.41       -1.02      1.90 o 
   7   1  17       10.30        8.30      2.69 o 
   8   1  17       21.93       19.42      4.36 o 
   0   2  17       65.88       72.31      6.34 o 
   1   2  17      885.73      923.83     25.99 o 
   2   2  17        2.88        1.67      1.72 o 
   3   2  17       45.36       43.80      3.97 o 
   4   2  17       33.74       27.74      3.14 o 
   5   2  17       15.44       17.76      2.84 o 
   6   2  17      330.50      292.20     16.78 o 
   7   2  17      103.68      108.65      8.17 o 
   8   2  17       35.11       31.65      4.50 o 
   1   3  17        0.69        0.14      1.65 o 
   2   3  17        5.84        4.26      1.91 o 
   3   3  17        9.75       11.84      2.48 o 
   4   3  17        2.64        2.75      1.91 o 
   5   3  17       63.46       52.77      4.00 o 
   6   3  17      142.21      136.64      5.89 o 
   7   3  17      180.68      161.27     13.10 o 
   8   3  17       12.78        9.48      4.05 o 
   0   4  17      289.87      293.09     13.69 o 
   1   4  17      148.87      154.39      5.68 o 
   2   4  17        2.08        1.79      1.86 o 
   3   4  17      105.94      109.87      5.03 o 
   4   4  17        3.69        3.52      2.04 o 
   5   4  17       88.26       80.20      6.97 o 
   6   4  17       31.71       35.67      3.81 o 
   7   4  17        5.17        6.32      3.20 o 
   8   4  17      138.74      127.95     13.88 o 
   1   5  17        8.11        5.12      2.06 o 
   2   5  17      429.02      391.08     14.52 o 
   3   5  17       32.55       31.27      2.96 o 
   4   5  17        0.59       -0.89      1.73 o 
   5   5  17       29.69       31.67      3.56 o 
   6   5  17      429.18      436.37     40.52 o 
   7   5  17        0.05       -0.13      3.00 o 
   8   5  17      165.97      211.90     33.48 o 
   0   6  17      117.80      106.79      7.25 o 
   1   6  17        7.25        5.74      1.97 o 
   2   6  17        6.82        7.29      2.11 o 
   3   6  17        3.92        7.32      2.18 o 
   4   6  17      130.53      122.50      6.71 o 
   5   6  17        9.22       10.22      2.77 o 
   6   6  17        0.08       -0.79      2.74 o 
   7   6  17       10.55        3.22      3.39 o 
   1   7  17       44.04       45.33      3.12 o 
   2   7  17      105.66      105.50      6.55 o 
   3   7  17        5.82        6.02      2.23 o 
   4   7  17      336.93      341.59     30.09 o 
   5   7  17       39.44       39.24      4.69 o 
   6   7  17       25.69       31.74      4.74 o 
   7   7  17        4.55        0.26      3.30 o 
   0   8  17       32.03       26.34      3.64 o 
   1   8  17       48.11       40.31      3.14 o 
   2   8  17       13.32       12.99      2.33 o 
   3   8  17       22.03       24.16      3.38 o 
   4   8  17       62.26       63.64      5.66 o 
   5   8  17       38.95       33.78      6.61 o 
   6   8  17        7.25       13.74      3.98 o 
   1   9  17        7.64        4.89      2.12 o 
   2   9  17        1.30        4.45      2.25 o 
   3   9  17        4.08        3.30      2.60 o 
   4   9  17       27.76       26.27      4.43 o 
   5   9  17        7.43       10.85      3.90 o 
   0  10  17        0.48        0.30      2.58 o 
   1  10  17       73.02       81.79      4.71 o 
   2  10  17        0.22       -2.11      2.40 o 
   3  10  17       10.93        8.92      3.10 o 
   4  10  17        2.26        4.08      3.03 o 
   1  11  17       88.06      115.38      6.11 o 
   2  11  17      114.59      130.73      8.19 o 
   3  11  17        0.14        0.01      2.81 o 
   0  12  17      101.73      129.36     15.68 o 
   0   0  18     1030.17     1109.29     32.67 o 
   1   0  18      524.96      518.50     31.98 o 
   2   0  18      230.48      250.79     17.90 o 
   3   0  18       57.83       59.73      5.30 o 
   4   0  18       77.81       78.28      5.72 o 
   5   0  18       65.61       73.03      9.85 o 
   6   0  18      128.73      118.70     10.22 o 
   7   0  18      340.65      336.78     31.71 o 
   8   0  18       83.99       71.19     12.36 o 
   1   1  18        1.20        3.10      1.96 o 
   2   1  18      211.48      222.31      8.87 o 
   3   1  18      159.60      154.65      5.94 o 
   4   1  18      112.06      108.93      5.24 o 
   5   1  18       66.03       55.45      4.43 o 
   6   1  18       10.65        4.38      2.34 o 
   7   1  18       11.95        9.78      3.13 o 
   8   1  18        0.49       -1.55      3.09 o 
   0   2  18        0.21       -1.28      2.58 o 
   1   2  18     1155.28     1197.10     45.59 o 
   2   2  18      235.00      243.27     11.08 o 
   3   2  18        0.17        0.68      1.80 o 
   4   2  18      194.53      179.31     11.84 o 
   5   2  18        2.07        2.38      2.15 o 
   6   2  18       50.63       43.42      4.03 o 
   7   2  18       62.51       65.68      5.63 o 
   8   2  18        4.59        6.94      4.05 o 
   1   3  18        8.50        9.30      2.36 o 
   2   3  18        2.72        4.45      2.04 o 
   3   3  18      164.92      155.03      6.48 o 
   4   3  18       34.53       38.70      3.59 o 
   5   3  18       25.51       26.55      3.32 o 
   6   3  18      177.59      167.87      7.44 o 
   7   3  18      157.81      144.86     12.60 o 
   8   3  18        2.85        2.48      4.13 o 
   0   4  18        7.36        7.48      2.98 o 
   1   4  18       80.19       84.00      5.30 o 
   2   4  18        0.71        0.34      1.81 o 
   3   4  18       37.78       40.01      3.66 o 
   4   4  18       10.45       10.71      2.57 o 
   5   4  18        0.14        0.29      2.17 o 
   6   4  18        2.12        0.59      2.59 o 
   7   4  18       97.02       85.70     10.85 o 
   1   5  18       30.18       34.98      3.45 o 
   2   5  18      281.22      275.65     12.40 o 
   3   5  18      142.33      130.27      7.28 o 
   4   5  18      234.60      239.58     15.90 o 
   5   5  18       13.91       12.94      3.32 o 
   6   5  18       84.03       90.04      8.92 o 
   7   5  18        7.58        8.04      4.20 o 
   0   6  18      205.16      200.83     10.79 o 
   1   6  18       80.26       69.56      4.47 o 
   2   6  18        0.13        0.69      1.91 o 
   3   6  18      207.43      212.45      7.12 o 
   4   6  18       20.95       19.39      3.65 o 
   5   6  18       14.28        8.17      3.12 o 
   6   6  18        9.18       11.22      4.18 o 
   7   6  18       33.54       28.53      6.62 o 
   1   7  18       26.30       28.18      3.38 o 
   2   7  18       58.28       60.69      4.39 o 
   3   7  18       56.90       58.20      4.39 o 
   4   7  18       15.78       16.78      3.56 o 
   5   7  18      161.77      145.19     12.52 o 
   6   7  18       63.51       69.22     12.71 o 
   0   8  18      206.39      215.52     10.68 o 
   1   8  18       69.28       66.49      4.61 o 
   2   8  18       69.93       68.47      4.27 o 
   3   8  18      120.62       97.24      9.38 o 
   4   8  18        0.03       -1.20      2.65 o 
   5   8  18        3.65        1.27      3.24 o 
   1   9  18        0.60        0.01      2.16 o 
   2   9  18       30.94       37.17      4.02 o 
   3   9  18       42.17       43.21      5.56 o 
   4   9  18        4.07        5.58      3.43 o 
   5   9  18       35.70       58.02      5.89 o 
   0  10  18       39.45       44.47      4.87 o 
   1  10  18      104.60      108.50      6.32 o 
   2  10  18       34.89       34.06      4.69 o 
   3  10  18        0.09       -0.84      3.08 o 
   4  10  18       82.80       73.51     12.77 o 
   1  11  18       23.24       41.40      4.56 o 
   2  11  18       82.51       73.35      6.23 o 
   1   1  19      677.15      705.58     15.77 o 
   2   1  19      126.72      136.25     10.50 o 
   3   1  19       59.49       57.14      4.05 o 
   4   1  19       11.10        8.29      2.53 o 
   5   1  19        8.86        5.79      2.53 o 
   6   1  19      103.31       77.07      5.67 o 
   7   1  19        0.04        2.05      2.90 o 
   0   2  19      200.53      197.91     10.59 o 
   1   2  19      686.59      717.24     23.65 o 
   2   2  19        1.45        2.01      2.02 o 
   3   2  19        2.62        3.67      2.07 o 
   4   2  19       83.61       69.83      4.52 o 
   5   2  19        0.57       -0.18      2.10 o 
   6   2  19       66.84       76.95      5.01 o 
   7   2  19       86.52       76.42      5.60 o 
   1   3  19       28.74       25.42      3.18 o 
   2   3  19        1.85        1.77      1.95 o 
   3   3  19       10.69       10.07      2.56 o 
   4   3  19       11.78       13.70      2.83 o 
   5   3  19       49.07       47.77      4.17 o 
   6   3  19       70.23       75.41      7.48 o 
   7   3  19       75.87       66.82      8.47 o 
   0   4  19      329.91      333.15     13.51 o 
   1   4  19       10.15        6.95      2.28 o 
   2   4  19       13.57       13.45      2.71 o 
   3   4  19       20.68       23.76      3.21 o 
   4   4  19        6.98        7.22      2.46 o 
   5   4  19        4.54        8.66      2.77 o 
   6   4  19       23.11       22.99      4.03 o 
   7   4  19       70.55       83.22      7.60 o 
   1   5  19       64.82       64.75      4.44 o 
   2   5  19        0.51        0.52      2.02 o 
   3   5  19       54.84       53.03      4.19 o 
   4   5  19        0.19        0.82      2.18 o 
   5   5  19       20.76       15.40      3.50 o 
   6   5  19       13.34       13.97      3.74 o 
   0   6  19      478.27      483.90     18.01 o 
   1   6  19        1.56        1.78      2.03 o 
   2   6  19      127.48      113.75      5.61 o 
   3   6  19        0.58        1.50      2.18 o 
   4   6  19        0.42       -2.18      2.18 o 
   5   6  19       13.25       14.91      3.62 o 
   6   6  19       13.29       10.31      4.45 o 
   1   7  19      173.96      151.72      7.32 o 
   2   7  19      156.79      128.96      6.69 o 
   3   7  19        0.17       -0.89      2.18 o 
   4   7  19       35.81       29.70      4.34 o 
   5   7  19       32.72       38.16      6.77 o 
   0   8  19      163.16      163.37     12.12 o 
   1   8  19        0.35        1.58      2.38 o 
   2   8  19        4.79        3.64      2.68 o 
   3   8  19       81.11       74.28      5.79 o 
   4   8  19       27.59       30.60      5.47 o 
   5   8  19        1.35        3.64      4.23 o 
   1   9  19       11.81        9.93      3.03 o 
   2   9  19        0.04        1.00      2.82 o 
   3   9  19        5.34        2.36      3.51 o 
   4   9  19       60.09       63.99      8.44 o 
   0  10  19        8.05       20.61      4.82 o 
   1  10  19       98.60      108.64      6.92 o 
   2  10  19       52.53       67.69      6.94 o 
   0   0  20     4625.36     5008.99     77.18 o 
   1   0  20      397.01      433.70     15.79 o 
   2   0  20       82.09       81.38      7.72 o 
   3   0  20       98.08      115.13     12.83 o 
   4   0  20        0.48       -1.25      3.22 o 
   5   0  20      212.90      180.06     15.46 o 
   6   0  20        2.11        3.11      4.21 o 
   7   0  20      106.53      100.51      9.57 o 
   1   1  20       21.58       22.19      3.59 o 
   2   1  20      140.25      140.32      5.89 o 
   3   1  20       72.67       78.04      4.78 o 
   4   1  20        0.85       -0.73      2.09 o 
   5   1  20      174.81      155.94      8.54 o 
   6   1  20       80.39       78.63      5.87 o 
   7   1  20       42.94       26.52      4.40 o 
   0   2  20       29.28       32.60      5.67 o 
   1   2  20      234.55      225.82      9.98 o 
   2   2  20      389.10      399.09     15.48 o 
   3   2  20        7.26        7.26      2.42 o 
   4   2  20       96.89       86.35      5.14 o 
   5   2  20        0.00        0.98      2.25 o 
   6   2  20       15.43       17.68      3.39 o 
   7   2  20       70.42       83.96      7.44 o 
   1   3  20       77.68       76.37      4.75 o 
   2   3  20        1.41        1.96      2.18 o 
   3   3  20       30.15       30.38      3.52 o 
   4   3  20       11.41       13.79      2.96 o 
   5   3  20        2.86        6.21      2.74 o 
   6   3  20        5.64        5.61      2.89 o 
   0   4  20      450.72      440.25     16.09 o 
   1   4  20       92.48       87.10      5.05 o 
   2   4  20      232.35      223.49     10.08 o 
   3   4  20        0.73        1.47      2.11 o 
   4   4  20      212.35      238.86     10.17 o 
   5   4  20       11.75       20.26      3.50 o 
   6   4  20        8.58       12.72      3.76 o 
   1   5  20       45.36       42.45      4.04 o 
   2   5  20        6.36        8.68      2.66 o 
   3   5  20        5.69        6.30      2.65 o 
   4   5  20        2.70        1.78      2.37 o 
   5   5  20      103.91      115.23      9.48 o 
   6   5  20       17.42       17.66      5.02 o 
   0   6  20       17.69       23.24      5.52 o 
   1   6  20        1.49        2.14      2.27 o 
   2   6  20      100.22       91.43      5.40 o 
   3   6  20      242.15      242.68      8.11 o 
   4   6  20       38.42       43.90      4.98 o 
   5   6  20      132.52      151.47     13.38 o 
   1   7  20       14.18       20.00      3.37 o 
   2   7  20        7.68        3.66      2.62 o 
   3   7  20        2.16        1.15      2.80 o 
   4   7  20        0.15        0.69      2.98 o 
   5   7  20       82.11       77.38     15.54 o 
   0   8  20      155.70      194.11     14.78 o 
   1   8  20        3.27        4.08      2.61 o 
   2   8  20      303.75      328.50     14.60 o 
   3   8  20       14.68       15.88      3.97 o 
   4   8  20       13.80       20.79      5.29 o 
   1   9  20        0.22       -0.03      2.60 o 
   2   9  20        3.26        3.30      3.35 o 
   1   1  21      181.00      187.26      7.77 o 
   2   1  21      293.35      331.41     12.89 o 
   3   1  21       22.16       24.80      3.47 o 
   4   1  21       27.64       27.81      3.66 o 
   5   1  21        5.97       10.52      3.42 o 
   6   1  21        4.27        5.07      3.34 o 
   0   2  21     1174.35     1260.11     51.44 o 
   1   2  21        7.96        9.38      2.92 o 
   2   2  21        0.17       -0.26      2.09 o 
   3   2  21       23.37       33.18      3.86 o 
   4   2  21       29.91       27.75      3.71 o 
   5   2  21       16.99       22.68      3.60 o 
   6   2  21       65.15       66.75      5.84 o 
   1   3  21        0.28        0.37      2.32 o 
   2   3  21       35.66       35.97      3.85 o 
   3   3  21       14.31       18.05      3.20 o 
   4   3  21       37.97       43.55      4.25 o 
   5   3  21       47.85       40.69      4.34 o 
   6   3  21        0.02       -1.00      3.04 o 
   0   4  21        8.64       10.37      4.33 o 
   1   4  21       20.29       20.18      3.25 o 
   2   4  21        5.60        6.75      2.61 o 
   3   4  21        6.20        3.25      2.39 o 
   4   4  21       31.62       42.75      4.26 o 
   5   4  21       12.87        8.93      3.09 o 
   1   5  21       58.56       59.36      4.68 o 
   2   5  21       11.94       12.92      3.04 o 
   3   5  21       25.47       27.14      3.80 o 
   4   5  21        0.03       -0.94      2.47 o 
   5   5  21       21.77       35.15      4.97 o 
   0   6  21       57.41       55.63      8.41 o 
   1   6  21       51.82       47.65      4.41 o 
   2   6  21       10.86       14.58      3.25 o 
   3   6  21        3.00        3.04      2.58 o 
   4   6  21       43.92       46.04      5.55 o 
   1   7  21        4.25        5.52      2.81 o 
   2   7  21      126.58      142.81      8.11 o 
   3   7  21       99.50      110.04      7.08 o 
   4   7  21        5.89       13.46      4.15 o 
   0   8  21       25.60       46.65      7.22 o 
   1   8  21       47.05       50.29      4.75 o 
   2   8  21       47.24       52.59      5.51 o 
   0   0  22     1151.76     1219.58     39.36 o 
   1   0  22      239.03      248.81     13.00 o 
   2   0  22      717.14      806.83     33.46 o 
   3   0  22       70.28       74.79      8.15 o 
   4   0  22      231.27      242.53     15.90 o 
   5   0  22        2.00        8.54      5.12 o 
   1   1  22       75.85       80.96      5.88 o 
   2   1  22       24.08       24.81      4.01 o 
   3   1  22      217.15      245.52     10.92 o 
   4   1  22       86.70      104.88      6.75 o 
   5   1  22        4.04        3.93      3.15 o 
   0   2  22       50.79       55.63      8.00 o 
   1   2  22      131.33      141.97      7.24 o 
   2   2  22       11.83       13.92      3.04 o 
   3   2  22        8.73        6.36      2.73 o 
   4   2  22       10.52        7.59      3.02 o 
   5   2  22        0.26       -2.35      2.62 o 
   1   3  22       26.67       27.09      4.15 o 
   2   3  22        0.14        2.06      2.39 o 
   3   3  22        2.27       -0.49      2.35 o 
   4   3  22       29.87       38.27      4.30 o 
   5   3  22        0.02        1.50      2.73 o 
   0   4  22       15.48       17.03      5.29 o 
   1   4  22        4.08        7.65      3.07 o 
   2   4  22       14.13       14.31      3.13 o 
   3   4  22       27.20       28.48      3.92 o 
   4   4  22        0.78        0.27      2.68 o 
   1   5  22       10.82       10.68      3.09 o 
   2   5  22        0.09        1.51      2.46 o 
   3   5  22      168.67      185.21      7.58 o 
   4   5  22       28.77       25.74      4.08 o 
   0   6  22       57.14       58.05      8.77 o 
   1   6  22        0.03        0.89      2.57 o 
   2   6  22       44.25       51.69      4.80 o 
   3   6  22       58.58       79.21      5.57 o 
   1   7  22       18.58       20.08      3.77 o 
   2   7  22        5.58        6.08      3.02 o 
   1   1  23      271.55      282.97     10.14 o 
   2   1  23       37.50       42.31      5.00 o 
   3   1  23       56.64       67.11      5.85 o 
   4   1  23      190.30      213.53      9.98 o 
   0   2  23      287.04      323.28     15.26 o 
   1   2  23       21.44       23.68      4.10 o 
   2   2  23       64.15       70.21      5.90 o 
   3   2  23        0.89       -0.79      2.41 o 
   4   2  23       31.16       34.71      4.92 o 
   1   3  23       43.62       42.95      4.95 o 
   2   3  23       87.71       99.90      6.76 o 
   3   3  23        7.31       12.60      3.32 o 
   4   3  23       99.16      123.52      9.38 o 
   0   4  23      169.25      181.30     12.01 o 
   1   4  23        0.40        0.55      2.74 o 
   2   4  23        4.65        7.35      3.01 o 
   3   4  23      166.98      172.09      8.25 o 
   1   5  23        1.18        0.34      2.65 o 
   2   5  23       59.15       64.91      5.28 o 
   0   6  23       26.26       30.66      6.60 o 
   1   6  23        7.51        2.80      3.15 o 
   0   0  24      329.87      356.02     23.30 o 
   1   0  24       45.77       47.50      9.40 o 
   2   0  24       74.35       77.65      8.79 o 
   3   0  24        8.73        9.09      5.20 o 
   1   1  24        7.81        8.73      3.50 o 
   2   1  24      225.37      257.27     10.06 o 
   3   1  24       18.56       13.68      3.99 o 
   0   2  24       46.53       57.44      7.87 o 
   1   2  24      248.94      271.40     10.19 o 
   2   2  24       15.41       20.53      4.34 o 
   3   2  24       97.77       97.41      6.99 o 
   1   3  24       45.86       42.18      5.23 o 
   2   3  24        0.19        2.06      3.18 o 
   0   4  24       16.87       15.83      5.78 o 
   1   4  24        0.15       -1.39      2.82 o 
                                                 
